# Supplementary material for: μ-Carbonato-bis­(bis­{2-[(diethyl­amino)­meth­yl]phen­yl}bis­muth(III))
Source: Acta Crystallogr Sect E Struct Rep Online. 2011 Jan 12;67(Pt 2):m153–4. doi: 10.1107/S160053681005453X (PMC3051654; doi:10.1107/S160053681005453X)
Supplement: Supplementary file 1 [file e-67-0m153-sup1.cif]

##############################################################################
###                                                                        ###
###        Electronic paper (Acta Crystallographica Section E)             ###
###                                                                        ###
##############################################################################
#                                                                            #
# This CIF contains the data in a paper accepted for publication in Acta     #
# Crystallographica Section E. It conforms to the requirements of Notes      #
# for Authors for Section E, and has been peer reviewed under the auspices   #
# of the IUCr Commission on Journals.                                        #
#                                                                            #
# Full details of the Crystallographic Information File format               #
# are given in the paper "The Crystallographic Information File (CIF):       #
# a New Standard Archive File for Crystallography" by S. R. Hall, F. H.      #
# Allen and I. D. Brown [Acta Cryst. (1991), A47, 655-685].                  #
#                                                                            #
# The current version of the core CIF dictionary is obtainable from          #
# ftp://ftp.iucr.org/pub/cif_core.dic. The current version number is 2.4.    #
#                                                                            #
# Software is freely available for graphical display of the structure(s) in  #
# this CIF.  For information consult the CIF home page http://www.iucr.org/  #
# cif/home.html                                                              #
#                                                                            #
# This file may be used for bona fide research purposes within the           #
# scientific community so long as proper attribution is given to the journal # 
# article from which it was obtained.                                        #
#                                                                            #
##############################################################################
                                             
data_I
_audit_creation_method     'SHELXL97'
_chemical_name_systematic
;
\m-Carbonato-bis(bis{2-[(diethylamino)methyl]phenyl}bismuth(III))
;
_chemical_name_common     ?
_chemical_formula_moiety     'C45 H64 Bi2 N4 O3'
_chemical_formula_sum     'C45 H64 Bi2 N4 O3'
_chemical_formula_iupac     '[Bi2 (C11 H16 N1)4 (C O3)]'
_chemical_formula_weight     1126.96
_chemical_melting_point     393
_symmetry_cell_setting     monoclinic
_symmetry_space_group_name_H-M     'P 2/c'
_symmetry_space_group_name_Hall     '-P 2yc'
loop_
    _symmetry_equiv_pos_as_xyz
    'x, y, z'
    '-x, y, -z+1/2'
    '-x, -y, -z'
    'x, -y, z-1/2'
_cell_length_a     12.263(3)
_cell_length_b     12.785(2)
_cell_length_c     15.286(2)
_cell_angle_alpha     90.00
_cell_angle_beta     105.940(10)
_cell_angle_gamma     90.00
_cell_volume     2304.4(7)
_cell_formula_units_Z     2
_cell_measurement_reflns_used     37
_cell_measurement_theta_min     4.937
_cell_measurement_theta_max     24.945
_cell_measurement_temperature     173(2)
_cell_special_details     ?
_exptl_crystal_description     'block'
_exptl_crystal_colour     'colourless'
_exptl_crystal_size_max     0.60
_exptl_crystal_size_mid     0.30
_exptl_crystal_size_min     0.20
_exptl_crystal_density_diffrn     1.624
_exptl_crystal_density_meas     ?
_exptl_crystal_density_method     'not measured'
_exptl_crystal_F_000     1104
_exptl_absorpt_coefficient_mu     7.666
_exptl_absorpt_correction_type     refdelf
_exptl_absorpt_process_details     '(Walker & Stuart, 1983)'
_exptl_absorpt_correction_T_min     0.0760
_exptl_absorpt_correction_T_max     0.5260
_diffrn_ambient_temperature     173(2)
_diffrn_radiation_type     'MoK\a'
_diffrn_radiation_wavelength     0.71073
_diffrn_radiation_source     'sealed tube'
_diffrn_radiation_monochromator     'graphite'
_diffrn_measurement_device_type     'Siemens P4'
_diffrn_measurement_method     '2\q/\w'
_diffrn_detector_area_resol_mean     ?
_diffrn_reflns_number     9290
_diffrn_reflns_av_R_equivalents     0.0472
_diffrn_reflns_av_sigmaI/netI     0.0612
_diffrn_reflns_theta_min     2.48
_diffrn_reflns_theta_max     25.00
_diffrn_reflns_theta_full     25.00
_diffrn_measured_fraction_theta_max     0.999
_diffrn_measured_fraction_theta_full     0.999
_diffrn_reflns_limit_h_min     -14
_diffrn_reflns_limit_h_max     7
_diffrn_reflns_limit_k_min     -15
_diffrn_reflns_limit_k_max     15
_diffrn_reflns_limit_l_min     -17
_diffrn_reflns_limit_l_max     18
_diffrn_standards_number     3
_diffrn_standards_interval_count     197
_diffrn_standards_interval_time     ?
_diffrn_standards_decay_%     2
_refine_special_details
;
 Refinement of <i>F</i>^2^ against ALL reflections. The weighted
 <i>R</i>-factor <i>wR</i> and goodness of fit <i>S</i> are based on
 <i>F</i>^2^, conventional <i>R</i>-factors <i>R</i> are based on <i>F</i>,
 with <i>F</i> set to zero for negative <i>F</i>^2^. The threshold expression
 of <i>F</i>^2^ > \s(<i>F</i>^2^) is used only for calculating
 <i>R</i>-factors(gt) <i>etc</i>. and is not relevant to the choice of
 reflections for refinement. <i>R</i>-factors based on <i>F</i>^2^ are
 statistically about twice as large as those based on <i>F</i>, and
 <i>R</i>-factors based on ALL data will be even larger.
;
_reflns_number_total     4065
_reflns_number_gt     3351
_reflns_threshold_expression     I>2\s(I)
_refine_ls_structure_factor_coef     Fsqd
_refine_ls_matrix_type     full
_refine_ls_R_factor_all     0.0524
_refine_ls_R_factor_gt     0.0409
_refine_ls_wR_factor_gt     0.0992
_refine_ls_wR_factor_ref     0.1041
_refine_ls_goodness_of_fit_ref     1.008
_refine_ls_restrained_S_all     1.008
_refine_ls_number_reflns     4065
_refine_ls_number_parameters     243
_refine_ls_number_restraints     0
_refine_ls_hydrogen_treatment     constr
_refine_ls_weighting_scheme     calc
_refine_ls_weighting_details
                 'calc w=1/[\s^2^(Fo^2^)+(0.0659P)^2^] where P=(Fo^2^+2Fc^2^)/3'
_atom_sites_solution_hydrogens     geom
_atom_sites_solution_primary     direct
_atom_sites_solution_secondary     difmap
_refine_ls_shift/su_max     0.001
_refine_ls_shift/su_mean     0.000
_refine_diff_density_max     1.831
_refine_diff_density_min     -2.121
_refine_ls_extinction_method     'none'
_refine_ls_extinction_coef     ?
loop_
    _atom_type_symbol
    _atom_type_description
    _atom_type_scat_dispersion_real
    _atom_type_scat_dispersion_imag
    _atom_type_scat_source
    'C' 'C' 0.0033 0.0016
                         'International Tables Vol C Tables 4.2.6.8 and 6.1.1.4'
    'H' 'H' 0.0000 0.0000
                         'International Tables Vol C Tables 4.2.6.8 and 6.1.1.4'
    'N' 'N' 0.0061 0.0033
                         'International Tables Vol C Tables 4.2.6.8 and 6.1.1.4'
    'O' 'O' 0.0106 0.0060
                         'International Tables Vol C Tables 4.2.6.8 and 6.1.1.4'
    'Bi' 'Bi' -4.1077 10.2566
                         'International Tables Vol C Tables 4.2.6.8 and 6.1.1.4'
_computing_data_collection     '<i>XSCANS</i> (Siemens, 1994)'
_computing_cell_refinement     '<i>XSCANS</i> (Siemens, 1994)'
_computing_data_reduction     '<i>XSCANS</i> (Siemens, 1994)'
_computing_structure_solution     '<i>SHELXS97</i> (Sheldrick, 2008)'
_computing_structure_refinement     '<i>SHELXL97</i> (Sheldrick, 2008)'
_computing_molecular_graphics     '<i>DIAMOND</i> (Brandenburg, 2006)'
_computing_publication_material
;
<i>enCIFer</i> (Allen <i>et al.</i>, 2004) and <i>publCIF</i> (Westrip,
2010)
;
loop_
    _atom_site_type_symbol
    _atom_site_label
    _atom_site_fract_x
    _atom_site_fract_y
    _atom_site_fract_z
    _atom_site_U_iso_or_equiv
    _atom_site_adp_type
    _atom_site_calc_flag
    _atom_site_refinement_flags
    _atom_site_occupancy
    _atom_site_disorder_assembly
    _atom_site_disorder_group
    Bi Bi1 0.88618(2) 0.358681(18) 0.053526(14) 0.01998(12) Uani d . 1 . .
    C C1 0.7204(6) 0.3360(5) 0.0910(4) 0.0204(14) Uani d . 1 . .
    C C2 0.6990(7) 0.2406(6) 0.1311(4) 0.0282(17) Uani d . 1 . .
    C C3 0.5970(8) 0.2327(7) 0.1543(5) 0.039(2) Uani d . 1 . .
    H H3 0.5803 0.1709 0.1800 0.047 Uiso calc R 1 . .
    C C4 0.5218(8) 0.3126(9) 0.1405(6) 0.051(3) Uani d . 1 . .
    H H4 0.4550 0.3051 0.1576 0.062 Uiso calc R 1 . .
    C C5 0.5425(9) 0.4052(8) 0.1013(6) 0.050(2) Uani d . 1 . .
    H H5 0.4898 0.4594 0.0911 0.060 Uiso calc R 1 . .
    C C6 0.6429(7) 0.4161(7) 0.0775(5) 0.0332(18) Uani d . 1 . .
    H H6 0.6582 0.4786 0.0521 0.040 Uiso calc R 1 . .
    C C7 0.7840(8) 0.1526(5) 0.1513(5) 0.0313(18) Uani d . 1 . .
    H H7A 0.8586 0.1815 0.1792 0.038 Uiso calc R 1 . .
    H H7B 0.7655 0.1059 0.1952 0.038 Uiso calc R 1 . .
    C C8 0.6832(10) 0.0306(7) 0.0375(6) 0.051(3) Uani d . 1 . .
    H H8A 0.6195 0.0766 0.0348 0.062 Uiso calc R 1 . .
    H H8B 0.6821 -0.0241 0.0812 0.062 Uiso calc R 1 . .
    C C9 0.6676(11) -0.0192(8) -0.0557(6) 0.066(3) Uani d . 1 . .
    H H9A 0.6701 0.0340 -0.0994 0.099 Uiso calc R 1 . .
    H H9B 0.5957 -0.0543 -0.0738 0.099 Uiso calc R 1 . .
    H H9C 0.7273 -0.0689 -0.0527 0.099 Uiso calc R 1 . .
    C C10 0.8872(10) 0.0226(7) 0.0953(6) 0.051(3) Uani d . 1 . .
    H H10A 0.8787 -0.0314 0.0494 0.061 Uiso calc R 1 . .
    H H10B 0.8892 -0.0114 0.1524 0.061 Uiso calc R 1 . .
    C C11 0.9977(9) 0.0769(7) 0.1053(6) 0.049(2) Uani d . 1 . .
    H H11A 1.0003 0.1041 0.0474 0.074 Uiso calc R 1 . .
    H H11B 1.0587 0.0281 0.1270 0.074 Uiso calc R 1 . .
    H H11C 1.0052 0.1333 0.1480 0.074 Uiso calc R 1 . .
    C C12 0.8403(7) 0.5173(5) -0.0111(4) 0.0248(16) Uani d . 1 . .
    C C13 0.8200(7) 0.5211(5) -0.1059(4) 0.0248(16) Uani d . 1 . .
    C C14 0.7937(7) 0.6172(6) -0.1503(5) 0.0277(16) Uani d . 1 . .
    H H14 0.7774 0.6202 -0.2134 0.033 Uiso calc R 1 . .
    C C15 0.7918(7) 0.7076(6) -0.1014(4) 0.0280(16) Uani d . 1 . .
    H H15 0.7761 0.7715 -0.1314 0.034 Uiso calc R 1 . .
    C C16 0.8130(7) 0.7034(6) -0.0077(5) 0.0316(18) Uani d . 1 . .
    H H16 0.8110 0.7642 0.0251 0.038 Uiso calc R 1 . .
    C C17 0.8372(7) 0.6090(6) 0.0367(5) 0.0284(17) Uani d . 1 . .
    H H17 0.8516 0.6067 0.0997 0.034 Uiso calc R 1 . .
    C C18 0.8293(8) 0.4243(6) -0.1593(5) 0.0310(17) Uani d . 1 . .
    H H18A 0.7928 0.4363 -0.2233 0.037 Uiso calc R 1 . .
    H H18B 0.9086 0.4088 -0.1526 0.037 Uiso calc R 1 . .
    C C19 0.6523(8) 0.3465(6) -0.1538(5) 0.037(2) Uani d . 1 . .
    H H19A 0.6271 0.3559 -0.2192 0.044 Uiso calc R 1 . .
    H H19B 0.6338 0.4098 -0.1260 0.044 Uiso calc R 1 . .
    C C20 0.5867(8) 0.2568(7) -0.1285(5) 0.044(2) Uani d . 1 . .
    H H20A 0.5886 0.1980 -0.1671 0.066 Uiso calc R 1 . .
    H H20B 0.5095 0.2778 -0.1362 0.066 Uiso calc R 1 . .
    H H20C 0.6204 0.2377 -0.0662 0.066 Uiso calc R 1 . .
    C C21 0.8230(14) 0.2316(8) -0.1560(7) 0.087(3) Uani d . 1 . .
    H H21A 0.9051 0.2348 -0.1353 0.105 Uiso calc R 1 . .
    H H21B 0.7991 0.1733 -0.1251 0.105 Uiso calc R 1 . .
    C C22 0.7903(14) 0.2099(9) -0.2524(7) 0.087(3) Uani d . 1 . .
    H H22A 0.7095 0.2023 -0.2735 0.131 Uiso calc R 1 . .
    H H22B 0.8260 0.1464 -0.2637 0.131 Uiso calc R 1 . .
    H H22C 0.8138 0.2666 -0.2842 0.131 Uiso calc R 1 . .
    C C23 1.0000 0.4009(8) 0.2500 0.022(2) Uani d S 1 . .
    N N1 0.7887(6) 0.0909(5) 0.0702(4) 0.0340(15) Uani d . 1 . .
    N N2 0.7747(6) 0.3336(5) -0.1268(4) 0.0302(15) Uani d . 1 . .
    O O1 0.9491(5) 0.4556(4) 0.1793(3) 0.0277(12) Uani d . 1 . .
    O O2 1.0000 0.3026(5) 0.2500 0.0249(15) Uani d S 1 . .
loop_
    _atom_site_aniso_label
    _atom_site_aniso_U_11
    _atom_site_aniso_U_22
    _atom_site_aniso_U_33
    _atom_site_aniso_U_12
    _atom_site_aniso_U_13
    _atom_site_aniso_U_23
    Bi1 0.02017(17) 0.01928(16) 0.02040(16) 0.00227(12) 0.00542(11) -0.00038(9)
    C1 0.008(3) 0.030(4) 0.023(3) 0.000(3) 0.003(3) 0.000(3)
    C2 0.027(4) 0.037(4) 0.021(3) -0.007(4) 0.008(3) -0.006(3)
    C3 0.036(5) 0.049(5) 0.036(4) -0.011(4) 0.015(4) -0.004(4)
    C4 0.022(5) 0.090(8) 0.047(5) -0.001(5) 0.017(4) -0.003(5)
    C5 0.039(6) 0.068(7) 0.044(5) 0.018(5) 0.015(4) -0.002(5)
    C6 0.031(5) 0.042(4) 0.029(4) 0.009(4) 0.011(3) 0.002(3)
    C7 0.033(5) 0.031(4) 0.031(4) -0.008(4) 0.009(3) 0.001(3)
    C8 0.060(7) 0.041(5) 0.052(5) -0.016(5) 0.014(5) -0.013(4)
    C9 0.081(9) 0.037(5) 0.078(7) -0.019(6) 0.017(7) -0.020(5)
    C10 0.066(8) 0.032(5) 0.057(5) 0.001(5) 0.022(5) 0.000(4)
    C11 0.053(7) 0.039(5) 0.056(5) 0.009(5) 0.015(5) -0.003(4)
    C12 0.028(4) 0.022(4) 0.020(3) 0.006(3) -0.001(3) 0.000(3)
    C13 0.031(5) 0.022(4) 0.023(3) 0.003(3) 0.009(3) 0.000(3)
    C14 0.030(4) 0.030(4) 0.024(3) 0.000(4) 0.009(3) 0.002(3)
    C15 0.021(4) 0.027(4) 0.036(4) 0.003(3) 0.008(3) 0.008(3)
    C16 0.032(5) 0.022(4) 0.044(4) 0.003(4) 0.016(4) -0.005(3)
    C17 0.030(5) 0.027(4) 0.026(3) 0.010(4) 0.003(3) 0.000(3)
    C18 0.042(5) 0.028(4) 0.027(3) -0.006(4) 0.016(3) -0.007(3)
    C19 0.035(5) 0.043(5) 0.026(4) -0.003(4) -0.003(4) -0.003(3)
    C20 0.034(5) 0.058(6) 0.033(4) -0.018(5) -0.002(4) 0.001(4)
    C21 0.154(11) 0.043(4) 0.078(5) 0.002(6) 0.051(6) -0.019(4)
    C22 0.154(11) 0.043(4) 0.078(5) 0.002(6) 0.051(6) -0.019(4)
    C23 0.016(5) 0.025(5) 0.023(5) 0.000 0.003(4) 0.000
    N1 0.038(4) 0.025(3) 0.038(3) -0.009(3) 0.010(3) -0.004(3)
    N2 0.030(4) 0.031(3) 0.029(3) -0.007(3) 0.005(3) -0.008(3)
    O1 0.036(3) 0.025(3) 0.018(2) -0.001(2) -0.001(2) -0.0007(18)
    O2 0.023(4) 0.026(4) 0.024(3) 0.000 0.003(3) 0.000
_geom_special_details
;
 All s.u.'s (except the s.u. in the dihedral angle between two l.s. planes)
 are estimated using the full covariance matrix. The cell s.u.'s are taken
 into account individually in the estimation of s.u.'s in distances, angles
 and torsion angles; correlations between s.u.'s in cell parameters are only
 used when they are defined by crystal symmetry. An approximate (isotropic)
 treatment of cell s.u.'s is used for estimating s.u.'s involving l.s.
 planes.
;
loop_
    _geom_bond_atom_site_label_1
    _geom_bond_atom_site_label_2
    _geom_bond_site_symmetry_2
    _geom_bond_distance
    _geom_bond_publ_flag
    Bi1 O1 . 2.238(4) ?
    Bi1 C12 . 2.259(7) ?
    Bi1 C1 . 2.277(7) ?
    Bi1 N2 . 2.739(6) ?
    C1 C6 . 1.373(10) ?
    C1 C2 . 1.422(10) ?
    C2 C3 . 1.393(11) ?
    C2 C7 . 1.508(11) ?
    C3 C4 . 1.354(13) ?
    C3 H3 . 0.9300 ?
    C4 C5 . 1.382(15) ?
    C4 H4 . 0.9300 ?
    C5 C6 . 1.383(13) ?
    C5 H5 . 0.9300 ?
    C6 H6 . 0.9300 ?
    C7 N1 . 1.484(9) ?
    C7 H7A . 0.9700 ?
    C7 H7B . 0.9700 ?
    C8 N1 . 1.470(12) ?
    C8 C9 . 1.525(11) ?
    C8 H8A . 0.9700 ?
    C8 H8B . 0.9700 ?
    C9 H9A . 0.9600 ?
    C9 H9B . 0.9600 ?
    C9 H9C . 0.9600 ?
    C10 N1 . 1.454(12) ?
    C10 C11 . 1.492(14) ?
    C10 H10A . 0.9700 ?
    C10 H10B . 0.9700 ?
    C11 H11A . 0.9600 ?
    C11 H11B . 0.9600 ?
    C11 H11C . 0.9600 ?
    C12 C17 . 1.387(10) ?
    C12 C13 . 1.402(9) ?
    C13 C14 . 1.398(9) ?
    C13 C18 . 1.504(9) ?
    C14 C15 . 1.381(10) ?
    C14 H14 . 0.9300 ?
    C15 C16 . 1.384(9) ?
    C15 H15 . 0.9300 ?
    C16 C17 . 1.377(10) ?
    C16 H16 . 0.9300 ?
    C17 H17 . 0.9300 ?
    C18 N2 . 1.491(10) ?
    C18 H18A . 0.9700 ?
    C18 H18B . 0.9700 ?
    C19 N2 . 1.453(11) ?
    C19 C20 . 1.510(11) ?
    C19 H19A . 0.9700 ?
    C19 H19B . 0.9700 ?
    C20 H20A . 0.9600 ?
    C20 H20B . 0.9600 ?
    C20 H20C . 0.9600 ?
    C21 C22 . 1.444(13) ?
    C21 N2 . 1.548(12) ?
    C21 H21A . 0.9700 ?
    C21 H21B . 0.9700 ?
    C22 H22A . 0.9600 ?
    C22 H22B . 0.9600 ?
    C22 H22C . 0.9600 ?
    C23 O2 . 1.257(13) ?
    C23 O1 2_755 1.295(7) ?
    C23 O1 . 1.295(7) ?
loop_
    _geom_angle_atom_site_label_1
    _geom_angle_atom_site_label_2
    _geom_angle_atom_site_label_3
    _geom_angle_site_symmetry_1
    _geom_angle_site_symmetry_3
    _geom_angle
    _geom_angle_publ_flag
    O1 Bi1 C12 . . 82.2(2) ?
    O1 Bi1 C1 . . 88.6(2) ?
    C12 Bi1 C1 . . 95.3(3) ?
    O1 Bi1 N2 . . 152.65(18) ?
    C12 Bi1 N2 . . 70.7(2) ?
    C1 Bi1 N2 . . 90.3(2) ?
    C6 C1 C2 . . 120.1(7) ?
    C6 C1 Bi1 . . 119.7(5) ?
    C2 C1 Bi1 . . 120.1(5) ?
    C3 C2 C1 . . 117.2(8) ?
    C3 C2 C7 . . 120.8(7) ?
    C1 C2 C7 . . 122.0(7) ?
    C4 C3 C2 . . 121.8(8) ?
    C4 C3 H3 . . 119.1 ?
    C2 C3 H3 . . 119.1 ?
    C3 C4 C5 . . 121.0(9) ?
    C3 C4 H4 . . 119.5 ?
    C5 C4 H4 . . 119.5 ?
    C4 C5 C6 . . 118.9(9) ?
    C4 C5 H5 . . 120.6 ?
    C6 C5 H5 . . 120.6 ?
    C1 C6 C5 . . 121.0(8) ?
    C1 C6 H6 . . 119.5 ?
    C5 C6 H6 . . 119.5 ?
    N1 C7 C2 . . 114.2(6) ?
    N1 C7 H7A . . 108.7 ?
    C2 C7 H7A . . 108.7 ?
    N1 C7 H7B . . 108.7 ?
    C2 C7 H7B . . 108.7 ?
    H7A C7 H7B . . 107.6 ?
    N1 C8 C9 . . 114.2(8) ?
    N1 C8 H8A . . 108.7 ?
    C9 C8 H8A . . 108.7 ?
    N1 C8 H8B . . 108.7 ?
    C9 C8 H8B . . 108.7 ?
    H8A C8 H8B . . 107.6 ?
    C8 C9 H9A . . 109.5 ?
    C8 C9 H9B . . 109.5 ?
    H9A C9 H9B . . 109.5 ?
    C8 C9 H9C . . 109.5 ?
    H9A C9 H9C . . 109.5 ?
    H9B C9 H9C . . 109.5 ?
    N1 C10 C11 . . 114.4(7) ?
    N1 C10 H10A . . 108.7 ?
    C11 C10 H10A . . 108.7 ?
    N1 C10 H10B . . 108.7 ?
    C11 C10 H10B . . 108.7 ?
    H10A C10 H10B . . 107.6 ?
    C10 C11 H11A . . 109.5 ?
    C10 C11 H11B . . 109.5 ?
    H11A C11 H11B . . 109.5 ?
    C10 C11 H11C . . 109.5 ?
    H11A C11 H11C . . 109.5 ?
    H11B C11 H11C . . 109.5 ?
    C17 C12 C13 . . 119.5(6) ?
    C17 C12 Bi1 . . 124.6(5) ?
    C13 C12 Bi1 . . 115.8(5) ?
    C14 C13 C12 . . 118.9(6) ?
    C14 C13 C18 . . 120.1(6) ?
    C12 C13 C18 . . 121.0(6) ?
    C15 C14 C13 . . 120.6(6) ?
    C15 C14 H14 . . 119.7 ?
    C13 C14 H14 . . 119.7 ?
    C14 C15 C16 . . 120.1(6) ?
    C14 C15 H15 . . 120.0 ?
    C16 C15 H15 . . 120.0 ?
    C17 C16 C15 . . 119.9(7) ?
    C17 C16 H16 . . 120.0 ?
    C15 C16 H16 . . 120.0 ?
    C16 C17 C12 . . 120.9(6) ?
    C16 C17 H17 . . 119.5 ?
    C12 C17 H17 . . 119.5 ?
    N2 C18 C13 . . 110.6(6) ?
    N2 C18 H18A . . 109.5 ?
    C13 C18 H18A . . 109.5 ?
    N2 C18 H18B . . 109.5 ?
    C13 C18 H18B . . 109.5 ?
    H18A C18 H18B . . 108.1 ?
    N2 C19 C20 . . 115.0(7) ?
    N2 C19 H19A . . 108.5 ?
    C20 C19 H19A . . 108.5 ?
    N2 C19 H19B . . 108.5 ?
    C20 C19 H19B . . 108.5 ?
    H19A C19 H19B . . 107.5 ?
    C19 C20 H20A . . 109.5 ?
    C19 C20 H20B . . 109.5 ?
    H20A C20 H20B . . 109.5 ?
    C19 C20 H20C . . 109.5 ?
    H20A C20 H20C . . 109.5 ?
    H20B C20 H20C . . 109.5 ?
    C22 C21 N2 . . 115.8(10) ?
    C22 C21 H21A . . 108.3 ?
    N2 C21 H21A . . 108.3 ?
    C22 C21 H21B . . 108.3 ?
    N2 C21 H21B . . 108.3 ?
    H21A C21 H21B . . 107.4 ?
    C21 C22 H22A . . 109.5 ?
    C21 C22 H22B . . 109.5 ?
    H22A C22 H22B . . 109.5 ?
    C21 C22 H22C . . 109.5 ?
    H22A C22 H22C . . 109.5 ?
    H22B C22 H22C . . 109.5 ?
    O2 C23 O1 . 2_755 122.7(4) ?
    O2 C23 O1 . . 122.7(4) ?
    O1 C23 O1 2_755 . 114.7(9) ?
    C10 N1 C8 . . 111.4(7) ?
    C10 N1 C7 . . 108.6(6) ?
    C8 N1 C7 . . 109.3(7) ?
    C19 N2 C18 . . 109.9(6) ?
    C19 N2 C21 . . 117.5(8) ?
    C18 N2 C21 . . 108.5(7) ?
    C19 N2 Bi1 . . 117.6(5) ?
    C18 N2 Bi1 . . 95.6(4) ?
    C21 N2 Bi1 . . 105.3(6) ?
    C23 O1 Bi1 . . 113.1(5) ?
loop_
    _geom_torsion_atom_site_label_1
    _geom_torsion_atom_site_label_2
    _geom_torsion_atom_site_label_3
    _geom_torsion_atom_site_label_4
    _geom_torsion_site_symmetry_1
    _geom_torsion_site_symmetry_2
    _geom_torsion_site_symmetry_3
    _geom_torsion_site_symmetry_4
    _geom_torsion
    _geom_torsion_publ_flag
    O1 Bi1 C1 C6 . . . . 75.9(5) ?
    C12 Bi1 C1 C6 . . . . -6.1(6) ?
    N2 Bi1 C1 C6 . . . . -76.7(5) ?
    O1 Bi1 C1 C2 . . . . -101.8(5) ?
    C12 Bi1 C1 C2 . . . . 176.1(5) ?
    N2 Bi1 C1 C2 . . . . 105.5(5) ?
    C6 C1 C2 C3 . . . . 0.8(10) ?
    Bi1 C1 C2 C3 . . . . 178.6(5) ?
    C6 C1 C2 C7 . . . . -177.0(6) ?
    Bi1 C1 C2 C7 . . . . 0.8(9) ?
    C1 C2 C3 C4 . . . . -0.8(12) ?
    C7 C2 C3 C4 . . . . 177.0(7) ?
    C2 C3 C4 C5 . . . . 1.0(14) ?
    C3 C4 C5 C6 . . . . -1.1(14) ?
    C2 C1 C6 C5 . . . . -1.0(11) ?
    Bi1 C1 C6 C5 . . . . -178.8(6) ?
    C4 C5 C6 C1 . . . . 1.1(13) ?
    C3 C2 C7 N1 . . . . 105.3(8) ?
    C1 C2 C7 N1 . . . . -76.9(9) ?
    O1 Bi1 C12 C17 . . . . -14.3(7) ?
    C1 Bi1 C12 C17 . . . . 73.5(7) ?
    N2 Bi1 C12 C17 . . . . 162.0(8) ?
    O1 Bi1 C12 C13 . . . . 162.1(6) ?
    C1 Bi1 C12 C13 . . . . -110.0(6) ?
    N2 Bi1 C12 C13 . . . . -21.6(5) ?
    C17 C12 C13 C14 . . . . -1.9(12) ?
    Bi1 C12 C13 C14 . . . . -178.5(6) ?
    C17 C12 C13 C18 . . . . 176.4(8) ?
    Bi1 C12 C13 C18 . . . . -0.2(10) ?
    C12 C13 C14 C15 . . . . 2.4(13) ?
    C18 C13 C14 C15 . . . . -176.0(8) ?
    C13 C14 C15 C16 . . . . -1.7(13) ?
    C14 C15 C16 C17 . . . . 0.6(12) ?
    C15 C16 C17 C12 . . . . -0.2(13) ?
    C13 C12 C17 C16 . . . . 0.9(13) ?
    Bi1 C12 C17 C16 . . . . 177.2(6) ?
    C14 C13 C18 N2 . . . . -138.3(8) ?
    C12 C13 C18 N2 . . . . 43.4(11) ?
    C11 C10 N1 C8 . . . . 164.4(7) ?
    C11 C10 N1 C7 . . . . -75.1(9) ?
    C9 C8 N1 C10 . . . . -71.3(10) ?
    C9 C8 N1 C7 . . . . 168.7(8) ?
    C2 C7 N1 C10 . . . . 169.2(7) ?
    C2 C7 N1 C8 . . . . -69.0(8) ?
    C20 C19 N2 C18 . . . . 177.3(6) ?
    C20 C19 N2 C21 . . . . 52.6(9) ?
    C20 C19 N2 Bi1 . . . . -74.8(7) ?
    C13 C18 N2 C19 . . . . 71.0(8) ?
    C13 C18 N2 C21 . . . . -159.3(8) ?
    C13 C18 N2 Bi1 . . . . -51.0(7) ?
    C22 C21 N2 C19 . . . . 56.3(14) ?
    C22 C21 N2 C18 . . . . -69.1(13) ?
    C22 C21 N2 Bi1 . . . . -170.6(10) ?
    O1 Bi1 N2 C19 . . . . -69.1(7) ?
    C12 Bi1 N2 C19 . . . . -77.1(6) ?
    C1 Bi1 N2 C19 . . . . 18.4(6) ?
    O1 Bi1 N2 C18 . . . . 46.9(7) ?
    C12 Bi1 N2 C18 . . . . 38.9(5) ?
    C1 Bi1 N2 C18 . . . . 134.4(5) ?
    O1 Bi1 N2 C21 . . . . 157.8(6) ?
    C12 Bi1 N2 C21 . . . . 149.8(7) ?
    C1 Bi1 N2 C21 . . . . -114.7(6) ?
    O2 C23 O1 Bi1 . . . . -9.0(4) ?
    O1 C23 O1 Bi1 2_755 . . . 171.0(4) ?
    C12 Bi1 O1 C23 . . . . -175.1(4) ?
    C1 Bi1 O1 C23 . . . . 89.3(4) ?
    N2 Bi1 O1 C23 . . . . 177.3(3) ?
data_global
_journal_date_recd_electronic     2010-11-29
_journal_date_accepted     2010-12-28
_journal_name_full     'Acta Crystallographica, Section E'
_journal_year     2011
_journal_volume     67
_journal_issue      2
_journal_page_first     m153
_journal_page_last     m154
_journal_paper_category     QM
_journal_coeditor_code     RK2252
_publ_contact_author_name     'Albert P. Soran'
_publ_contact_author_address
;
Facultatea de Chimie si Inginerie Chimica, Universitatea Babes-Bolyai,
RO-400028, Cluj-Napoca, Romania.
;
_publ_contact_author_email     'asoran@chem.ubbcluj.ro'
_publ_contact_author_fax     '(+40) 264-590818'
_publ_contact_author_phone     '(+40) 264-593833'
_publ_section_title
;
\m-Carbonato-bis(bis{2-[(diethylamino)methyl]phenyl}bismuth(III))
;
loop_
    _publ_author_name
    _publ_author_address
    'Soran, Albert P.'
;
 Facultatea de Chimie si Inginerie Chimica, Universitatea Babes-Bolyai,
 RO-400028, Cluj-Napoca, Romania
;
    'Nema, Mihai G.'
;
 Institut f\"ur Anorganische und Physikalische Chemie, Universit\"at Bremen,
 D-28334, Bremen, Germany
;
    'Breunig, Hans J.'
;
 Institut f\"ur Anorganische und Physikalische Chemie, Universit\"at Bremen,
 D-28334, Bremen, Germany
;
    'Silvestru, Cristian'
;
 Facultatea de Chimie si Inginerie Chimica, Universitatea Babes-Bolyai,
 RO-400028, Cluj-Napoca, Romania
;
