# Supplementary material for: μ-Carbonato-bis­(bis­{2-[(diethyl­amino)­meth­yl]phen­yl}bis­muth(III))
Source: Acta Crystallogr Sect E Struct Rep Online. 2011 Jan 12;67(Pt 2):m153–4. doi: 10.1107/S160053681005453X (PMC3051654; doi:10.1107/S160053681005453X)
Supplement: Supplementary file 2 [file e-67-0m153-Isup2.hkl]

# 
# h,k,l, Fc-squared, Fo-squared, sigma(Fo-squared) and status flag 
# 
data_I
_shelx_title ' NM4 in     P2/c' 
_shelx_refln_list_code          4 
_shelx_F_calc_maximum      368.96 
_exptl_crystal_F_000      1104.00 
_reflns_d_resolution_high  0.8409 
 
loop_ 
 _symmetry_equiv_pos_as_xyz 
 'x, y, z' 
 '-x, y, -z+1/2' 
 '-x, -y, -z' 
 'x, -y, z-1/2' 
 
_cell_length_a    12.2630 
_cell_length_b    12.7850 
_cell_length_c    15.2860 
_cell_angle_alpha  90.000 
_cell_angle_beta  105.940 
_cell_angle_gamma  90.000 
 
_shelx_F_squared_multiplier     1.000 
 
loop_ 
 _refln_index_h 
 _refln_index_k 
 _refln_index_l 
 _refln_F_squared_calc 
 _refln_F_squared_meas 
 _refln_F_squared_sigma 
 _refln_observed_status 
   2   0   0    10015.18     6543.46    214.93 o 
   3   0   0    48738.70    33899.40   1267.70 o 
   4   0   0    51244.51    40083.65   1639.84 o 
   5   0   0    13362.54    13341.64    490.56 o 
   6   0   0      668.14     1022.91    253.74 o 
   7   0   0     1477.98     1534.37    268.66 o 
   8   0   0    17626.66    20923.93    995.05 o 
   9   0   0    32269.91    38564.20   1741.34 o 
  10   0   0    14829.76    19637.33    759.22 o 
  11   0   0       16.56        7.96    269.66 o 
  12   0   0     7164.05     8654.95    477.62 o 
  13   0   0    10918.15    13815.29    574.14 o 
  14   0   0     4507.29     5504.62    458.72 o 
   2   1   0     1036.83      925.76    101.43 o 
   3   1   0    29230.08    23521.01    672.04 o 
   4   1   0    25277.95    21337.91    596.61 o 
   5   1   0    11154.10    10836.58    979.13 o 
   6   1   0      812.33      579.42    178.72 o 
   7   1   0      823.48      569.29    299.51 o 
   8   1   0     7116.88     8118.49    901.52 o 
   9   1   0     5430.97     6044.16    284.59 o 
  10   1   0     1583.69     2037.78    227.19 o 
  11   1   0      314.17      278.93    200.10 o 
  12   1   0     2240.16     3380.22    413.44 o 
  13   1   0     4711.02     6211.25    545.29 o 
   0   2   0     5174.08     5571.25    327.37 o 
   1   2   0     1040.10     1139.72    124.95 o 
   2   2   0      738.86      397.18    105.14 o 
   3   2   0     4430.92     3346.33    177.20 o 
   4   2   0       75.75      604.06    154.93 o 
   5   2   0       47.94       13.45    151.79 o 
   6   2   0     2755.97     3113.38    688.08 o 
   7   2   0      250.95      197.30    167.60 o 
   8   2   0     1567.77     2009.33    323.89 o 
   9   2   0     1310.91     1881.17    223.71 o 
  10   2   0     2245.30     3094.28    586.58 o 
  11   2   0       88.02        0.00    188.39 o 
  12   2   0      572.47      884.19    365.68 o 
  13   2   0      511.06      643.85    236.59 o 
   0   3   0   117969.98   108374.38   4040.90 o 
   1   3   0    22618.60    21767.62   1336.99 o 
   2   3   0      358.47      736.04    282.59 o 
   3   3   0     8280.56     7267.45    530.86 o 
   4   3   0    38352.09    29074.19   1218.94 o 
   5   3   0    46760.12    41744.74   5502.63 o 
   6   3   0     3778.80     4341.72    660.22 o 
   7   3   0     2271.97     2235.59    576.63 o 
   8   3   0    22666.52    27325.44   3860.30 o 
   9   3   0    28311.09    37344.54   5616.57 o 
  10   3   0     9068.11    10957.47    979.63 o 
  11   3   0       34.02       78.59    238.09 o 
  12   3   0     5447.87     7033.50    510.46 o 
  13   3   0     9250.96    11305.38    794.55 o 
   0   4   0    42118.25    43292.54   1187.16 o 
   1   4   0    36890.89    34235.46   1179.15 o 
   2   4   0      838.63      848.23    175.63 o 
   3   4   0    17100.55    14415.81   1162.22 o 
   4   4   0    26282.51    22542.96    870.17 o 
   5   4   0    26643.69    23918.05   3240.88 o 
   6   4   0     6200.50     6757.03    782.11 o 
   7   4   0      806.16     1108.77    204.98 o 
   8   4   0    24753.25    28283.04   3511.54 o 
   9   4   0    26386.57    33011.11   4552.36 o 
  10   4   0     5565.28     6878.47   1197.54 o 
  11   4   0      156.08      195.02    209.67 o 
  12   4   0     6028.89     8276.42   1101.02 o 
  13   4   0     7930.55    10103.13    722.41 o 
   0   5   0     7247.18     7044.40    193.09 o 
   1   5   0      710.23      640.09     51.19 o 
   2   5   0        3.00       49.01     64.18 o 
   3   5   0      297.35      237.16    111.63 o 
   4   5   0    12699.83    12777.53    418.42 o 
   5   5   0     6584.87     6564.55    627.38 o 
   6   5   0      797.01     1247.17    174.77 o 
   7   5   0      296.32      271.58    254.73 o 
   8   5   0     1365.17     1455.43    219.91 o 
   9   5   0     1690.87     2470.06    231.12 o 
  10   5   0      228.01      233.39    197.85 o 
  11   5   0        6.11        0.00    207.17 o 
  12   5   0      265.40      544.85    218.04 o 
  13   5   0      453.97      863.40    234.32 o 
   0   6   0    14012.29    15065.11    354.19 o 
   1   6   0    10602.97    10327.00    555.10 o 
   2   6   0      153.83        3.75     63.37 o 
   3   6   0     5530.93     6027.60    202.71 o 
   4   6   0    12335.25    11883.05    573.65 o 
   5   6   0    18464.54    18457.29   1462.23 o 
   6   6   0     1825.56     1817.03    245.28 o 
   7   6   0      390.25      245.95    192.98 o 
   8   6   0     7337.61     8650.48   1184.61 o 
   9   6   0     7120.86     8325.60    480.11 o 
  10   6   0     1490.33     1782.55    321.40 o 
  11   6   0       44.31      417.85    241.80 o 
  12   6   0     2169.53     2808.06    412.95 o 
   0   7   0    47593.95    51394.44   1495.56 o 
   1   7   0    25864.16    24917.64    980.95 o 
   2   7   0       53.78       79.52    127.86 o 
   3   7   0    11715.70    11536.37    304.98 o 
   4   7   0    34426.04    36911.07   1062.93 o 
   5   7   0    26606.03    26307.27   2975.70 o 
   6   7   0     5793.47     5900.76    963.21 o 
   7   7   0     3080.51     3189.44    323.39 o 
   8   7   0    17857.09    20172.93   1498.55 o 
   9   7   0    15819.35    19583.42   1659.75 o 
  10   7   0     6611.20     8485.44    598.52 o 
  11   7   0       16.30      101.94    210.79 o 
  12   7   0     4257.29     4977.22    302.86 o 
   0   8   0    18603.44    19313.66    617.83 o 
   1   8   0     8021.35     8307.67    633.52 o 
   2   8   0       17.08      122.53    135.33 o 
   3   8   0     5914.56     6371.41    202.47 o 
   4   8   0    21420.65    21329.76    867.19 o 
   5   8   0    12995.88    12485.42    823.40 o 
   6   8   0     2662.95     2990.44    450.76 o 
   7   8   0     1350.22     1629.56    206.39 o 
   8   8   0     5325.17     5805.35    724.89 o 
   9   8   0     6804.26     8343.82    699.02 o 
  10   8   0     3297.78     3904.53    330.36 o 
  11   8   0       21.48      157.48    210.25 o 
   0   9   0     1467.24     1836.19    169.29 o 
   1   9   0      161.52      278.97     89.27 o 
   2   9   0       32.87        0.00    100.48 o 
   3   9   0       65.35      225.51     93.47 o 
   4   9   0      406.59      434.29    120.33 o 
   5   9   0     1199.18     1364.38    173.14 o 
   6   9   0      439.66      402.08    168.32 o 
   7   9   0       22.78      154.55    169.92 o 
   8   9   0      484.50      602.50    190.68 o 
   9   9   0       85.25      350.86    193.48 o 
  10   9   0        2.32       21.01    188.21 o 
  11   9   0      167.43        0.00    196.29 o 
   0  10   0    17169.15    19589.28    612.04 o 
   1  10   0     9119.11     9464.58    453.42 o 
   2  10   0      463.61      543.47    129.80 o 
   3  10   0     2343.54     2490.98    268.17 o 
   4  10   0    17578.92    17734.47    908.98 o 
   5  10   0    17938.38    17110.63   1183.61 o 
   6  10   0     4643.64     5101.63    245.28 o 
   7  10   0     1318.44     1659.28    316.43 o 
   8  10   0     7389.95     7513.66    719.92 o 
   9  10   0     7510.33     8696.26    333.43 o 
  10  10   0     2351.43     3139.68    259.16 o 
   0  11   0    16320.49    18254.32    430.62 o 
   1  11   0    13734.88    14429.83    819.37 o 
   2  11   0      892.90      744.70    199.01 o 
   3  11   0     4584.05     4859.88    448.77 o 
   4  11   0    15275.84    16106.81    700.52 o 
   5  11   0    13583.07    12978.11   1361.23 o 
   6  11   0     3680.63     3117.61    268.17 o 
   7  11   0      504.73      932.43    451.75 o 
   8  11   0     7301.14     8129.30    312.72 o 
   9  11   0     9749.16    10498.96    507.48 o 
   0  12   0     1391.71     1683.77    198.28 o 
   1  12   0     2329.20     2538.12    147.11 o 
   2  12   0      224.76      206.38    173.14 o 
   3  12   0      828.70      990.08    269.66 o 
   4  12   0     1542.65     1554.43    177.62 o 
   5  12   0     1508.43     1505.11    169.15 o 
   6  12   0      325.51      585.36    188.56 o 
   7  12   0        4.92      115.32    180.42 o 
   8  12   0      334.53      252.00    186.31 o 
   0  13   0     2327.15     2088.68    280.11 o 
   1  13   0     1074.13     1293.03    172.92 o 
   2  13   0        8.76        0.00    171.64 o 
   3  13   0      770.92      773.13    169.98 o 
   4  13   0     4918.59     4904.32    546.78 o 
   5  13   0     4584.90     4902.73    293.54 o 
   6  13   0      499.34      524.99    168.16 o 
   7  13   0      485.00      238.26    217.92 o 
   0  14   0    11207.16    12076.40    692.56 o 
   1  14   0     7056.55     7118.53    389.35 o 
   2  14   0      133.90      114.29    175.24 o 
   3  14   0     3867.68     4577.37    248.18 o 
   4  14   0     9928.92     9541.37    291.05 o 
   5  14   0     6450.82     6975.21    957.74 o 
   0  15   0     6045.92     6229.24    375.63 o 
   1  15   0     3017.32     2851.64    169.86 o 
   2  15   0       21.05      275.38    187.15 o 
 -14   1   1     3120.66     3732.11    291.88 o 
 -13   1   1      232.29      243.70    268.66 o 
 -12   1   1      837.51     1230.60    230.85 o 
 -11   1   1    12294.49    14576.47    385.76 o 
 -10   1   1    18407.66    20904.29    655.52 o 
  -9   1   1     5798.04     6902.57    333.84 o 
  -8   1   1      967.46     1120.65    198.50 o 
  -7   1   1    17904.58    17462.43    908.48 o 
  -6   1   1    32474.88    27571.39    848.29 o 
  -5   1   1    11780.49     8845.44   1292.57 o 
  -4   1   1     4270.54     4276.03    376.63 o 
  -3   1   1    37286.23    32579.38   1960.75 o 
  -2   1   1    36152.82    34106.22    939.20 o 
  -1   1   1    74796.94    70824.06    145.27 o 
   1   1   1    21930.81    24650.20   1576.70 o 
   2   1   1     7352.90    11106.99    908.48 o 
   3   1   1    39708.19    40512.44   1357.75 o 
   4   1   1     6432.23     6252.94    193.16 o 
   5   1   1       22.75      114.57    138.49 o 
   6   1   1    19607.64    16010.94    448.20 o 
   7   1   1    31072.72    29231.41   1709.00 o 
   8   1   1    13627.46    15104.40    356.91 o 
   9   1   1      510.02      658.42    207.91 o 
  10   1   1     1863.30     2854.50    270.65 o 
  11   1   1     9800.33    11865.11    379.11 o 
  12   1   1     7870.82     9185.47    344.07 o 
  13   1   1      823.76     1323.21    247.48 o 
 -14   2   1     5795.33     7604.62    346.78 o 
 -13   2   1      644.19     1096.77    530.36 o 
 -12   2   1     3258.85     4039.30    288.46 o 
 -11   2   1    17163.66    20083.33   1318.94 o 
 -10   2   1    17965.75    22058.44   2292.10 o 
  -9   2   1     8750.00    10552.86   1166.20 o 
  -8   2   1     2372.61     2885.60    313.94 o 
  -7   2   1    26193.66    26007.92   2677.19 o 
  -6   2   1    56395.69    49351.17   6604.65 o 
  -5   2   1    24812.72    19778.97   3886.67 o 
  -4   2   1     5337.08     4524.56    685.09 o 
  -3   2   1    39478.05    35408.67   1208.49 o 
  -2   2   1    58378.59    54176.96   1236.81 o 
  -1   2   1    48617.01    51344.80   1660.72 o 
   0   2   1    10070.63    11700.49    239.02 o 
   1   2   1     6647.24     7756.49    296.28 o 
   2   2   1    17697.93    18444.46   1447.80 o 
   3   2   1    81389.71    77135.26   5723.53 o 
   4   2   1    27238.31    24610.29   2583.15 o 
   5   2   1       56.06      107.73    152.78 o 
   6   2   1    32071.83    26605.20   1999.06 o 
   7   2   1    42102.55    38813.64   2307.03 o 
   8   2   1    19136.95    18837.58   2940.87 o 
   9   2   1       34.35      299.68    279.11 o 
  10   2   1     3586.26     4199.68    477.13 o 
  11   2   1    11460.07    13693.68    445.43 o 
  12   2   1    13483.26    16839.13   1167.19 o 
  13   2   1     2162.67     2571.53    270.50 o 
 -13   3   1      499.19      756.44    229.60 o 
 -12   3   1     1198.19     1211.73    240.89 o 
 -11   3   1     4146.65     5272.76   1043.31 o 
 -10   3   1     3876.10     5920.49    939.83 o 
  -9   3   1     2742.79     3511.48    265.59 o 
  -8   3   1     3144.86     3731.65    523.40 o 
  -7   3   1     6481.98     7657.72    741.31 o 
  -6   3   1     6112.75     6093.85   1109.98 o 
  -5   3   1     1372.53     1275.42    439.81 o 
  -4   3   1      603.60      436.44    143.78 o 
  -3   3   1     3571.97     3360.02    151.09 o 
  -2   3   1    21079.74    21875.94   1259.24 o 
  -1   3   1    26588.16    26688.73    642.58 o 
   0   3   1    12984.26    14324.64    611.84 o 
   1   3   1     1162.80     1124.32     65.80 o 
   2   3   1    10668.12     9235.79    757.23 o 
   3   3   1    11001.46    10062.27   1296.05 o 
   4   3   1     2132.99     2286.86    147.37 o 
   5   3   1      543.11      423.32    149.90 o 
   6   3   1     1569.40     1491.30    322.40 o 
   7   3   1     4470.16     4072.71    408.47 o 
   8   3   1     8308.57     9016.36   1475.66 o 
   9   3   1      375.17      566.61    336.82 o 
  10   3   1     1301.21     1563.65    231.20 o 
  11   3   1     3507.22     4063.90    639.32 o 
  12   3   1     3939.26     4996.11    581.11 o 
  13   3   1      290.39      707.89    266.12 o 
 -13   4   1       45.73      203.79    222.65 o 
 -12   4   1      402.58      394.83    237.51 o 
 -11   4   1     3647.38     4959.86   1075.65 o 
 -10   4   1     5178.64     7189.48    646.29 o 
  -9   4   1     1390.71     1870.97    223.88 o 
  -8   4   1       23.13      216.87    230.35 o 
  -7   4   1     2581.92     3241.88    244.78 o 
  -6   4   1     6499.00     6687.93    294.04 o 
  -5   4   1     3241.52     3378.72    500.01 o 
  -4   4   1      208.71      413.42    150.32 o 
  -3   4   1      177.93      338.59    117.32 o 
  -2   4   1     9270.80     9523.94   1084.61 o 
  -1   4   1    12916.38    13445.67    399.42 o 
   0   4   1     3034.43     2976.98    104.70 o 
   1   4   1      602.04      591.76     51.62 o 
   2   4   1    11819.83     9554.55   2054.28 o 
   3   4   1     9492.66     7712.44    797.53 o 
   4   4   1     1460.02     1410.69    128.80 o 
   5   4   1      156.89       14.71    130.14 o 
   6   4   1     9230.85     8654.47    255.89 o 
   7   4   1     9303.91     9320.48   1357.25 o 
   8   4   1     3158.76     3737.61    337.82 o 
   9   4   1       18.34      199.24    195.33 o 
  10   4   1      297.73      382.31    202.96 o 
  11   4   1     1520.86     1615.87    251.55 o 
  12   4   1     1055.30      989.17    362.70 o 
  13   4   1      311.25       38.66    277.02 o 
 -13   5   1      636.62      601.19    246.28 o 
 -12   5   1     3097.50     4095.55   1266.70 o 
 -11   5   1    14054.41    17091.39   1940.35 o 
 -10   5   1    16388.57    19757.00   2164.73 o 
  -9   5   1     5972.23     7380.30    620.41 o 
  -8   5   1     1775.39     2308.88    434.34 o 
  -7   5   1    18897.71    20465.31   2027.42 o 
  -6   5   1    37149.53    35905.69   4345.39 o 
  -5   5   1    17000.07    16220.50    654.74 o 
  -4   5   1      258.75      404.50    150.17 o 
  -3   5   1     3492.26     3382.52    182.73 o 
  -2   5   1    50955.20    45562.31   1210.29 o 
  -1   5   1    41710.36    41642.21   2096.33 o 
   0   5   1     3048.20     3342.18     82.58 o 
   1   5   1     9578.92     8442.34   1068.27 o 
   2   5   1    55174.34    49461.46  14765.07 o 
   3   5   1    50358.55    40100.06   4630.47 o 
   4   5   1    10831.50     9106.07    772.16 o 
   5   5   1      633.43      794.90    134.05 o 
   6   5   1    17443.66    16155.54    489.90 o 
   7   5   1    32675.25    30135.47   3363.77 o 
   8   5   1    17861.55    18409.43   1755.77 o 
   9   5   1      245.01      308.96    180.21 o 
  10   5   1     2798.07     3601.32    737.33 o 
  11   5   1    10966.27    11984.93   2408.52 o 
  12   5   1     9670.84    11583.80   1759.75 o 
  13   5   1     1578.23     1399.58    260.18 o 
 -13   6   1      105.95      380.35    218.32 o 
 -12   6   1     2698.38     3555.16    266.28 o 
 -11   6   1     9974.53    11375.68    961.22 o 
 -10   6   1    10686.05    12669.46   1732.88 o 
  -9   6   1     2524.02     3307.72    249.10 o 
  -8   6   1      721.68      599.47    218.91 o 
  -7   6   1    10155.71    10880.81    351.25 o 
  -6   6   1    27321.48    27803.76   2417.97 o 
  -5   6   1    19611.41    18619.16   1109.48 o 
  -4   6   1     1000.05      679.92    149.98 o 
  -3   6   1    13058.28    12587.77    639.32 o 
  -2   6   1    33115.89    30288.16    808.70 o 
  -1   6   1    25537.27    23954.95    948.08 o 
   0   6   1      778.49      964.48    115.47 o 
   1   6   1    12603.41    11719.79    788.06 o 
   2   6   1    28551.90    26250.43   3116.50 o 
   3   6   1    28603.72    27703.05   3307.05 o 
   4   6   1    10793.05     9817.18    302.65 o 
   5   6   1      262.37      238.52    125.56 o 
   6   6   1    10471.27    10902.17    687.08 o 
   7   6   1    21715.15    22382.29   1249.78 o 
   8   6   1    10451.62    11804.16   1429.39 o 
   9   6   1     1096.25     1623.24    302.00 o 
  10   6   1     1586.41     1707.25    228.32 o 
  11   6   1     8614.39    10177.61    737.33 o 
  12   6   1     7016.14     8096.97    859.72 o 
 -12   7   1       32.41      289.80    203.00 o 
 -11   7   1       71.02      137.23    199.77 o 
 -10   7   1      105.54        0.00    190.96 o 
  -9   7   1       72.97      133.77    187.80 o 
  -8   7   1        2.20      229.20    226.87 o 
  -7   7   1      208.26      194.68    170.70 o 
  -6   7   1      106.59       96.64    162.83 o 
  -5   7   1       26.66      178.11    161.60 o 
  -4   7   1       61.70      124.16    159.37 o 
  -3   7   1      618.73      956.33    329.36 o 
  -2   7   1      418.24      589.78    128.28 o 
  -1   7   1        7.48        0.00     75.93 o 
   0   7   1      113.12      135.65     67.78 o 
   1   7   1      661.67      802.89     66.58 o 
   2   7   1      390.14      440.85     74.71 o 
   3   7   1      264.92      292.61     85.57 o 
   4   7   1      289.96      243.46    102.53 o 
   5   7   1      254.84      128.21    120.50 o 
   6   7   1        3.69      257.39    142.91 o 
   7   7   1        4.93        0.00    158.89 o 
   8   7   1      165.41      178.71    205.48 o 
   9   7   1      858.34     1403.74    251.25 o 
  10   7   1       54.26       56.61    212.36 o 
  11   7   1       24.57       92.92    196.24 o 
  12   7   1      151.41      402.61    221.40 o 
 -12   8   1     1099.23     1362.74    318.91 o 
 -11   8   1     6290.87     6630.04    311.70 o 
 -10   8   1     6735.20     7624.77    460.71 o 
  -9   8   1      263.50      333.41    240.80 o 
  -8   8   1      866.55      889.66    208.21 o 
  -7   8   1     5522.83     6243.18    279.97 o 
  -6   8   1    11652.43    12490.51    376.31 o 
  -5   8   1     8190.34     9129.87    783.11 o 
  -4   8   1      267.28      367.45    155.11 o 
  -3   8   1     4375.58     4385.26    203.41 o 
  -2   8   1    24652.16    26187.71   2316.98 o 
  -1   8   1    23255.00    23313.70    718.22 o 
   0   8   1     1195.57     1154.99     91.62 o 
   1   8   1     4964.70     5265.81    215.87 o 
   2   8   1    13547.17    14986.51   1168.19 o 
   3   8   1    12272.04    13516.71    373.68 o 
   4   8   1     6109.74     5966.31    202.77 o 
   5   8   1       32.04      152.22    135.56 o 
   6   8   1     4211.70     4505.67    440.31 o 
   7   8   1    14993.74    16101.52    804.50 o 
   8   8   1     4599.28     5497.46    312.94 o 
   9   8   1       30.79       93.73    179.24 o 
  10   8   1     2330.96     2669.01    248.78 o 
  11   8   1     6529.44     7772.46    346.10 o 
 -11   9   1     9071.29    10411.42    355.32 o 
 -10   9   1    11982.87    14480.09    982.12 o 
  -9   9   1     1091.70     1200.51    222.07 o 
  -8   9   1     1806.70     2007.76    238.31 o 
  -7   9   1    15540.33    16304.31    663.70 o 
  -6   9   1    24849.09    26854.22   1061.72 o 
  -5   9   1    12570.44    15114.32    825.39 o 
  -4   9   1       22.40        0.00    152.62 o 
  -3   9   1     9076.52     8766.42    357.22 o 
  -2   9   1    23313.46    27708.14   2240.85 o 
  -1   9   1    27282.09    29251.31    640.91 o 
   0   9   1     4074.85     3883.57    169.08 o 
   1   9   1     3497.77     4187.02    550.73 o 
   2   9   1    29328.01    28941.15   1844.82 o 
   3   9   1    31610.40    32067.76   1755.27 o 
   4   9   1    13273.64    14136.05   1054.75 o 
   5   9   1       17.92        0.00    116.63 o 
   6   9   1    10505.70    10809.37    392.05 o 
   7   9   1    19847.60    20536.30   1904.03 o 
   8   9   1     6681.84     8035.13    980.13 o 
   9   9   1      461.66      607.53    291.55 o 
  10   9   1     3724.66     3993.04    273.76 o 
  11   9   1    10743.92    12026.49    380.89 o 
 -10  10   1     3277.18     3986.02    273.66 o 
  -9  10   1      710.77      774.87    211.68 o 
  -8  10   1     1035.27     1439.54    237.89 o 
  -7  10   1     5896.11     7180.85    580.61 o 
  -6  10   1     3749.14     4560.02    313.94 o 
  -5  10   1      354.86      596.04    173.96 o 
  -4  10   1      436.00      654.61    137.27 o 
  -3  10   1     1476.74     1559.93    144.62 o 
  -2  10   1     3276.06     3672.75    220.90 o 
  -1  10   1     3785.48     3891.39    151.82 o 
   0  10   1     1901.23     2190.23    140.86 o 
   1  10   1      494.06      517.64     92.30 o 
   2  10   1     5654.85     5608.56    231.85 o 
   3  10   1    10543.37    10449.91    654.74 o 
   4  10   1     2758.44     2853.52    166.82 o 
   5  10   1      153.02       55.51    128.39 o 
   6  10   1     2803.04     2757.13    194.72 o 
   7  10   1     3757.08     4290.39    986.10 o 
   8  10   1     2600.46     2785.80    230.56 o 
   9  10   1      259.00      253.62    196.34 o 
  10  10   1      866.70      858.07    225.78 o 
  -9  11   1       92.13        0.00    197.05 o 
  -8  11   1       13.82       85.39    217.07 o 
  -7  11   1       94.21      126.71    190.84 o 
  -6  11   1     1407.03     1640.62    210.69 o 
  -5  11   1     3142.19     3282.33    225.88 o 
  -4  11   1      671.95      672.52    143.29 o 
  -3  11   1      500.41      687.22    148.76 o 
  -2  11   1     3662.65     4171.39    311.45 o 
  -1  11   1     6035.13     6473.20    473.67 o 
   0  11   1       14.33      357.42    101.97 o 
   1  11   1     4232.07     4202.29    307.64 o 
   2  11   1     2916.01     3203.95    184.88 o 
   3  11   1      728.24      777.73    116.51 o 
   4  11   1       26.40      240.35    179.61 o 
   5  11   1       61.10      241.08    127.47 o 
   6  11   1      188.62      166.49    148.91 o 
   7  11   1     1012.16     1170.87    276.62 o 
   8  11   1      427.66      711.79    198.67 o 
   9  11   1        6.63       55.35    182.17 o 
  -8  12   1      227.11      665.49    210.01 o 
  -7  12   1     6188.69     7036.60    864.20 o 
  -6  12   1    13194.57    13935.30    971.67 o 
  -5  12   1    10663.33    10241.97    835.84 o 
  -4  12   1      663.72      720.63    132.13 o 
  -3  12   1     5151.55     5635.20    624.39 o 
  -2  12   1    19742.71    19263.77    625.74 o 
  -1  12   1    16817.81    18869.58    918.88 o 
   0  12   1      816.82      996.93    254.04 o 
   1  12   1     3645.50     3559.87    403.15 o 
   2  12   1    17466.18    18836.28    578.94 o 
   3  12   1    14205.06    15024.33   2146.33 o 
   4  12   1     4100.35     4376.20    202.34 o 
   5  12   1       92.15      329.77    343.29 o 
   6  12   1     5290.32     5217.19    400.51 o 
   7  12   1     8908.88     9214.93    734.85 o 
   8  12   1     4437.84     4641.96    641.31 o 
  -7  13   1     4766.08     4654.47    494.04 o 
  -6  13   1     9272.81     8312.56    297.02 o 
  -5  13   1     4996.27     4028.17    401.50 o 
  -4  13   1        1.31       17.91    128.20 o 
  -3  13   1     4990.92     4673.27    247.64 o 
  -2  13   1    12231.98    11766.39    373.64 o 
  -1  13   1     6998.82     6958.54    255.36 o 
   0  13   1      752.45      921.26    153.63 o 
   1  13   1      727.82     1095.18    154.65 o 
   2  13   1     8379.48     9259.98    759.22 o 
   3  13   1    10987.12    11664.84    331.56 o 
   4  13   1     3490.86     3662.98    674.64 o 
   5  13   1      445.84      816.66    169.45 o 
   6  13   1     3511.44     3144.79    204.51 o 
   7  13   1     5228.16     5538.95    272.73 o 
  -5  14   1        4.38      103.38    168.12 o 
  -4  14   1       19.86      127.17    170.00 o 
  -3  14   1      254.45      170.39    184.53 o 
  -2  14   1      536.18      646.12    198.49 o 
  -1  14   1      245.95      298.45    143.77 o 
   0  14   1      460.31      193.88    161.53 o 
   1  14   1        1.76       70.35    119.50 o 
   2  14   1      603.18      868.62    186.94 o 
   3  14   1      231.02      306.24    170.40 o 
   4  14   1       11.90       90.26    145.42 o 
   5  14   1       22.32      112.36    163.53 o 
  -2  15   1     4021.70     4044.99    277.32 o 
  -1  15   1     3632.89     3724.89    383.33 o 
   0  15   1      524.18      539.98    141.81 o 
   1  15   1      822.76      775.68    134.22 o 
 -14   0   2     1130.22      801.02    355.23 o 
 -13   0   2     8764.00    10044.04    604.00 o 
 -12   0   2    13604.50    14701.88    620.91 o 
 -11   0   2     9931.73    11458.01    546.28 o 
 -10   0   2       66.92      320.41    258.71 o 
  -9   0   2     8880.44     8688.79    439.81 o 
  -8   0   2    27627.68    21815.50    990.08 o 
  -7   0   2    32143.58    24672.29   1084.61 o 
  -6   0   2    20801.83    18175.60    618.92 o 
  -5   0   2    31621.92    22836.42    948.28 o 
  -4   0   2   136130.86   115951.31   3158.29 o 
  -3   0   2   112043.13   109552.85    284.51 o 
  -2   0   2    33093.32    34261.60    894.55 o 
  -1   0   2     2027.42     2085.11    185.58 o 
   0   0   2    78231.22    80589.90    116.09 o 
   1   0   2    63266.09    60330.67    684.95 o 
   2   0   2    12764.94    10912.73    399.02 o 
   3   0   2     1641.16     1481.63    121.40 o 
   4   0   2    15424.27    16039.23    588.08 o 
   5   0   2    45231.51    40282.65   1492.58 o 
   6   0   2    44356.07    35791.00   1478.65 o 
   7   0   2     4667.23     4501.61    309.46 o 
   8   0   2     2978.86     2831.92    321.40 o 
   9   0   2    21099.58    19424.39    831.86 o 
  10   0   2    15887.10    16154.65    780.12 o 
  11   0   2     9708.24    10335.60    485.58 o 
  12   0   2      201.97        0.00    282.59 o 
  13   0   2     6338.66     7187.25    486.58 o 
 -14   1   2      328.99      394.16    220.76 o 
 -13   1   2     3400.16     4354.37    328.86 o 
 -12   1   2     5476.73     6790.11    312.58 o 
 -11   1   2     1494.89     1735.29    233.28 o 
 -10   1   2       37.61        2.93    187.06 o 
  -9   1   2     1257.85     1421.53    455.24 o 
  -8   1   2    11170.98     9585.91    982.12 o 
  -7   1   2    12120.92     9310.85   1364.71 o 
  -6   1   2     3840.47     3288.95    233.84 o 
  -5   1   2     7934.85     8237.30    793.06 o 
  -4   1   2    58101.40    55105.18   1612.54 o 
  -3   1   2    85919.95    83503.18   1454.47 o 
  -2   1   2     1865.38     2547.69    112.94 o 
  -1   1   2     9550.29    10615.78    235.52 o 
   0   1   2    11844.04    12974.58    255.79 o 
   1   1   2     9440.57     9631.69    202.97 o 
   2   1   2     1931.40     2594.78    269.16 o 
   3   1   2        7.77       34.10     66.27 o 
   4   1   2     3457.14     3530.05    134.36 o 
   5   1   2    13312.42    11708.58    823.40 o 
   6   1   2    19221.18    16311.52   1215.95 o 
   7   1   2      816.41      667.34    156.59 o 
   8   1   2     2681.56     2784.77    207.06 o 
   9   1   2     7957.82     8135.18    314.36 o 
  10   1   2     4520.59     5121.19    319.91 o 
  11   1   2     2445.41     2329.68    247.62 o 
  12   1   2        4.32       76.78    204.38 o 
  13   1   2     2062.91     2250.98    267.19 o 
 -14   2   2       67.73        0.00    224.99 o 
 -13   2   2     1370.28     1762.42    247.37 o 
 -12   2   2      978.50     1218.13    416.93 o 
 -11   2   2      447.19      778.34    236.78 o 
 -10   2   2      356.54      210.03    202.63 o 
  -9   2   2      250.81      365.35    200.50 o 
  -8   2   2      129.41       80.09    179.02 o 
  -7   2   2      166.69      577.14    378.62 o 
  -6   2   2      177.87      409.60    151.79 o 
  -5   2   2       36.22      637.00    276.13 o 
  -4   2   2     1224.15     2097.67    731.86 o 
  -3   2   2     1034.35     1129.59     80.77 o 
  -2   2   2     1055.22     1131.81    127.37 o 
  -1   2   2     2800.44     3245.17     61.56 o 
   0   2   2     2973.52     2906.39     59.13 o 
   1   2   2     3436.10     2915.51    112.46 o 
   2   2   2     1246.46     1218.18    179.11 o 
   3   2   2     1014.53     1334.76    128.86 o 
   4   2   2       84.45      149.28    117.91 o 
   5   2   2     3618.37     3497.56    159.60 o 
   6   2   2     7305.72     7044.99    415.43 o 
   7   2   2      213.68      299.28    147.26 o 
   8   2   2      543.52      970.46    336.82 o 
   9   2   2      225.87      394.34    174.77 o 
  10   2   2      107.47      427.95    210.37 o 
  11   2   2      396.26      100.57    224.44 o 
  12   2   2      173.88        7.02    222.67 o 
  13   2   2      207.13       32.27    239.08 o 
 -14   3   2      715.90      921.33    247.72 o 
 -13   3   2    10492.92    12859.03   1182.62 o 
 -12   3   2    15389.50    18416.41   1794.57 o 
 -11   3   2     7537.93     9439.65    953.26 o 
 -10   3   2     1176.41     1491.70    225.41 o 
  -9   3   2     8220.48     9355.68   1263.22 o 
  -8   3   2    14061.81    12961.12   1016.94 o 
  -7   3   2    17982.98    15694.03   1983.63 o 
  -6   3   2    10022.37     9017.10   1364.71 o 
  -5   3   2     7312.38     7461.36    222.49 o 
  -4   3   2    44029.11    41553.14   1890.10 o 
  -3   3   2    59961.38    57779.99   3309.54 o 
  -2   3   2    36839.19    34902.61   3861.30 o 
  -1   3   2     6050.85     6306.69    153.69 o 
   0   3   2    61776.92    59379.20   2125.76 o 
   1   3   2    44127.30    46238.11   1262.74 o 
   2   3   2    24032.17    26376.12   1275.66 o 
   3   3   2     1705.37     1869.25     88.14 o 
   4   3   2    15368.78    13970.90    334.41 o 
   5   3   2    47086.81    37811.38   5837.47 o 
   6   3   2    49034.64    41161.36   1958.26 o 
   7   3   2     4024.79     3783.97    227.59 o 
   8   3   2     3476.28     3318.79    243.03 o 
   9   3   2    14282.37    14657.19   1805.02 o 
  10   3   2     9591.05    10169.35   1104.01 o 
  11   3   2     4213.07     4780.89    348.27 o 
  12   3   2       48.27        0.00    204.00 o 
  13   3   2     3154.38     3333.98    310.95 o 
 -13   4   2     7059.73     9053.65   1463.22 o 
 -12   4   2    13961.61    17410.05   2436.38 o 
 -11   4   2     5345.54     5863.37   1049.78 o 
 -10   4   2      138.79      212.89    223.39 o 
  -9   4   2     8560.01     9928.15    668.18 o 
  -8   4   2    27305.54    25978.93   2279.16 o 
  -7   4   2    18926.69    15820.71   2106.03 o 
  -6   4   2      561.18      390.02    137.82 o 
  -5   4   2     7967.10     8622.79    225.52 o 
  -4   4   2    20083.61    17863.50    721.41 o 
  -3   4   2    46141.45    42386.97   2727.93 o 
  -2   4   2    11900.20    12000.83   1191.57 o 
  -1   4   2     1005.54     1166.60     77.84 o 
   0   4   2    29415.18    30212.07   1120.26 o 
   1   4   2    64247.50    65693.88   2128.64 o 
   2   4   2    37566.47    40831.39    932.50 o 
   3   4   2      122.68      110.34     71.68 o 
   4   4   2    23479.14    21702.41   2969.73 o 
   5   4   2    33925.84    26425.80   5072.27 o 
   6   4   2    29413.89    25303.59   1393.57 o 
   7   4   2     2705.09     2369.07    198.67 o 
   8   4   2     2851.04     2712.22    221.94 o 
   9   4   2    12366.51    11307.70    564.19 o 
  10   4   2    12190.63    13063.30   1907.51 o 
  11   4   2     4230.61     4522.47    336.33 o 
  12   4   2        5.43      523.20    671.66 o 
  13   4   2     3700.23     4218.66    310.53 o 
 -13   5   2      461.36      451.53    492.05 o 
 -12   5   2      914.33     1287.15    231.79 o 
 -11   5   2      334.77      428.49    196.16 o 
 -10   5   2      109.75      183.36    190.75 o 
  -9   5   2     1321.38     1560.53    364.19 o 
  -8   5   2     3042.93     3188.60    438.32 o 
  -7   5   2     2467.71     2390.18    321.90 o 
  -6   5   2      441.54      596.72    179.61 o 
  -5   5   2     3214.59     2882.48    245.28 o 
  -4   5   2     3833.77     3512.57    146.64 o 
  -3   5   2     1344.78     1288.46    207.47 o 
  -2   5   2      146.49      264.52     59.70 o 
  -1   5   2      469.61      399.19     38.02 o 
   0   5   2      627.43      714.79     81.15 o 
   1   5   2     3345.78     3521.38    209.15 o 
   2   5   2     5733.01     5918.80    421.90 o 
   3   5   2     3748.98     3649.35    415.43 o 
   4   5   2     2641.11     2366.81    346.78 o 
   5   5   2     7858.98     6956.87   1260.23 o 
   6   5   2     2498.55     2312.96    167.69 o 
   7   5   2      286.50      253.94    147.77 o 
   8   5   2      354.69      349.61    172.65 o 
   9   5   2     1175.55     1196.56    352.25 o 
  10   5   2      841.39     1177.52    218.12 o 
  11   5   2      325.46      569.57    207.76 o 
  12   5   2       42.19      261.58    205.61 o 
 -13   6   2     2465.39     3425.17    338.32 o 
 -12   6   2     3651.86     5213.71    591.06 o 
 -11   6   2     2747.38     3186.62    254.63 o 
 -10   6   2       68.88        0.00    182.49 o 
  -9   6   2     2434.15     2558.64    231.46 o 
  -8   6   2     5033.11     5178.46    254.47 o 
  -7   6   2    12122.27    11725.41   1195.55 o 
  -6   6   2     2869.81     3049.32    187.50 o 
  -5   6   2     4203.22     3887.19    210.95 o 
  -4   6   2    13236.39    12669.42    314.36 o 
  -3   6   2    17338.80    16937.00    490.40 o 
  -2   6   2    10614.39    10174.22    775.64 o 
  -1   6   2     2375.07     2799.99    144.46 o 
   0   6   2    12320.30    12751.38    490.39 o 
   1   6   2    15207.55    15412.86    266.11 o 
   2   6   2    11326.63     9993.82   1812.49 o 
   3   6   2      197.37      162.35    114.93 o 
   4   6   2     5882.98     5073.92   1093.56 o 
   5   6   2    12188.18    10666.06    581.61 o 
   6   6   2    10736.58     9362.00    524.39 o 
   7   6   2      915.91      947.22    255.73 o 
   8   6   2     1696.61     1391.56    196.03 o 
   9   6   2     3375.70     3658.12    658.72 o 
  10   6   2     4346.22     4918.78    281.60 o 
  11   6   2     1689.00     1310.75    229.19 o 
  12   6   2        4.40      171.74    235.29 o 
 -12   7   2     9818.08    11464.71    546.28 o 
 -11   7   2     6121.71     6670.87    495.04 o 
 -10   7   2       37.82       66.93    198.87 o 
  -9   7   2    10485.51    10485.38    445.29 o 
  -8   7   2    19582.31    20262.81    584.89 o 
  -7   7   2    23086.10    22630.96    577.72 o 
  -6   7   2     3030.29     3291.63    201.20 o 
  -5   7   2     6666.64     6658.09    303.49 o 
  -4   7   2    28704.78    25952.21    749.68 o 
  -3   7   2    35397.04    34064.32   3619.00 o 
  -2   7   2     7185.55     7271.07    306.97 o 
  -1   7   2     4565.03     4681.86    227.07 o 
   0   7   2    27837.52    27301.56   1294.19 o 
   1   7   2    50010.52    45099.24   2176.90 o 
   2   7   2    25735.51    21889.75   2788.63 o 
   3   7   2      152.57        0.00     80.82 o 
   4   7   2    10001.08     8687.09   1229.39 o 
   5   7   2    28152.07    25428.98   2705.54 o 
   6   7   2    22643.36    20898.54   1960.75 o 
   7   7   2     2080.94     2173.44    441.31 o 
   8   7   2     4505.75     4832.54    245.17 o 
   9   7   2     9614.53    10210.69    659.22 o 
  10   7   2    12649.65    13130.45    594.54 o 
  11   7   2     4873.48     5103.87    290.47 o 
 -12   8   2     3042.23     3598.48    334.34 o 
 -11   8   2     2226.64     2881.61    251.75 o 
 -10   8   2       28.22       31.65    181.86 o 
  -9   8   2     4123.78     4851.90    389.06 o 
  -8   8   2     9559.45    10532.52    591.56 o 
  -7   8   2     9553.03    10397.68    319.38 o 
  -6   8   2     1809.25     1827.04    248.27 o 
  -5   8   2     2902.63     3381.18    197.59 o 
  -4   8   2    13690.38    13960.05    468.67 o 
  -3   8   2    12856.56    11351.33    645.79 o 
  -2   8   2     3983.72     3739.65    136.66 o 
  -1   8   2     1419.20     1345.71     92.21 o 
   0   8   2    13917.15    13327.42    276.98 o 
   1   8   2    21356.46    20577.18    577.51 o 
   2   8   2    11765.06    11588.79    709.47 o 
   3   8   2        9.94       11.35     98.39 o 
   4   8   2     5117.14     4944.02    582.10 o 
   5   8   2    13511.56    13189.18    373.25 o 
   6   8   2     9088.60     9552.85    738.33 o 
   7   8   2     1352.94     1646.26    173.39 o 
   8   8   2      821.55      959.75    258.22 o 
   9   8   2     3686.32     3755.27    420.41 o 
  10   8   2     5147.53     6313.83    587.58 o 
  11   8   2     2103.90     1691.99    247.30 o 
 -11   9   2      511.97      420.57    248.76 o 
 -10   9   2       35.24        0.00    184.69 o 
  -9   9   2     1000.16      780.79    206.14 o 
  -8   9   2      261.77      286.82    302.50 o 
  -7   9   2      497.70      442.16    177.16 o 
  -6   9   2       11.15      231.29    199.51 o 
  -5   9   2      658.93      887.74    166.40 o 
  -4   9   2      288.05      454.05    121.07 o 
  -3   9   2      139.95       58.19     85.43 o 
  -2   9   2       83.05      293.07    103.25 o 
  -1   9   2       61.09       44.12     76.71 o 
   0   9   2       12.73       37.85     77.27 o 
   1   9   2      464.54      507.62     82.30 o 
   2   9   2      416.14      402.23    257.72 o 
   3   9   2      267.05      107.88    103.28 o 
   4   9   2       11.48       72.42    115.16 o 
   5   9   2      231.41      462.11    127.33 o 
   6   9   2      648.89      649.94    147.52 o 
   7   9   2        2.55      155.75    160.90 o 
   8   9   2      922.26     1071.41    193.14 o 
   9   9   2      233.85      316.23    197.02 o 
  10   9   2      241.18      525.60    222.92 o 
 -10  10   2       12.12      142.40    207.28 o 
  -9  10   2     6934.54     7373.75    588.08 o 
  -8  10   2    12230.62    12723.78   1140.83 o 
  -7  10   2    10124.35    10868.74    354.24 o 
  -6  10   2      583.75      720.86    186.17 o 
  -5  10   2     4856.93     4998.32    509.47 o 
  -4  10   2    14541.85    14807.89    503.40 o 
  -3  10   2    11265.64    11065.20    386.44 o 
  -2  10   2     4752.32     4354.40    334.34 o 
  -1  10   2      286.06      603.21    139.31 o 
   0  10   2     8769.81     8637.64    264.98 o 
   1  10   2    20498.15    20791.00    415.16 o 
   2  10   2    13998.67    13479.45    665.69 o 
   3  10   2      387.65      404.96    115.29 o 
   4  10   2     3181.94     3231.76    175.25 o 
   5  10   2    13925.78    14151.17    329.54 o 
   6  10   2     9626.69     9802.92    991.07 o 
   7  10   2      440.57      356.24    167.34 o 
   8  10   2     2788.51     2691.72    234.45 o 
   9  10   2     6115.22     6639.19    429.36 o 
  10  10   2     7822.21     7854.66    346.19 o 
  -9  11   2     5846.93     6633.69    949.78 o 
  -8  11   2    12375.02    12646.94    590.56 o 
  -7  11   2     8857.49     8735.74   1346.80 o 
  -6  11   2      401.13      353.34    200.16 o 
  -5  11   2     2834.43     2487.42    220.36 o 
  -4  11   2    13322.70    13987.22    641.31 o 
  -3  11   2    16517.39    16959.46    542.30 o 
  -2  11   2     8559.82     8703.27    343.29 o 
  -1  11   2      871.74     1015.77    139.17 o 
   0  11   2    12150.74    12333.34    684.80 o 
   1  11   2    20072.64    21222.59    530.26 o 
   2  11   2    14635.19    15780.48    475.63 o 
   3  11   2       59.02      188.38    109.97 o 
   4  11   2     4513.10     4664.00    201.29 o 
   5  11   2    11570.15    11678.33    346.48 o 
   6  11   2     8948.98     9213.98    287.14 o 
   7  11   2     1422.07     1430.12    687.58 o 
   8  11   2     1471.83     1954.06    325.38 o 
   9  11   2     7386.95     7938.66    655.74 o 
  -8  12   2      712.20      490.62    206.85 o 
  -7  12   2      955.79      978.57    225.88 o 
  -6  12   2       58.82      253.79    191.78 o 
  -5  12   2      483.96      639.55    198.51 o 
  -4  12   2     2789.63     2654.05    163.32 o 
  -3  12   2     3623.74     3520.77    382.60 o 
  -2  12   2      895.17      951.84    373.64 o 
  -1  12   2      181.40      291.11    110.57 o 
   0  12   2      931.61     1282.14    120.92 o 
   1  12   2     1190.38     1463.80    124.08 o 
   2  12   2     1112.61     1259.65    178.11 o 
   3  12   2      162.94       74.34    126.79 o 
   4  12   2      519.17      555.23    195.03 o 
   5  12   2     1787.09     2065.60    277.12 o 
   6  12   2      851.58      888.10    252.74 o 
   7  12   2      231.97      318.26    360.21 o 
   8  12   2       67.54      162.31    199.90 o 
  -7  13   2     2425.65     2717.17    303.99 o 
  -6  13   2      363.09      403.67    600.02 o 
  -5  13   2      477.51      465.17    200.82 o 
  -4  13   2     2648.92     2430.32    201.31 o 
  -3  13   2     1965.39     1940.43    226.62 o 
  -2  13   2      789.15      776.46    255.23 o 
  -1  13   2      279.24      289.30    120.76 o 
   0  13   2     2994.81     3128.37    222.19 o 
   1  13   2     3416.19     3712.72    380.08 o 
   2  13   2     2333.16     2348.53    201.97 o 
   3  13   2      126.42      237.22    168.16 o 
   4  13   2      896.62      856.38    195.53 o 
   5  13   2     3761.17     3198.60    228.71 o 
   6  13   2     2680.55     2892.31    265.18 o 
  -5  14   2     1820.98     2450.77    258.67 o 
  -4  14   2     7855.08     7786.61    326.35 o 
  -3  14   2     9165.92     9805.95   1041.82 o 
  -2  14   2     2113.44     1604.52    224.99 o 
  -1  14   2      770.60      658.89    153.53 o 
   0  14   2     6849.98     6917.49    455.46 o 
   1  14   2    11250.50    12264.30    777.29 o 
   2  14   2     6670.48     6657.95    605.49 o 
   3  14   2      119.61        0.00    152.74 o 
   4  14   2     3509.17     2935.55    205.48 o 
  -2  15   2     1151.63     1063.70    245.37 o 
  -1  15   2      178.00      318.76    133.66 o 
   0  15   2     3645.82     3636.41    472.38 o 
   1  15   2     5593.97     5323.51    509.28 o 
 -14   1   3     5247.04     5722.42    316.26 o 
 -13   1   3     6902.38     7147.64    621.41 o 
 -12   1   3      855.54      996.38    231.67 o 
 -11   1   3     3747.27     3817.76    348.77 o 
 -10   1   3    17486.75    14761.55    878.63 o 
  -9   1   3    16571.82    12176.45   1061.22 o 
  -8   1   3     1678.29     1568.33    188.49 o 
  -7   1   3     5590.73     4838.69    198.23 o 
  -6   1   3    23132.96    20557.22    595.97 o 
  -5   1   3    37990.26    38105.51    964.16 o 
  -4   1   3     4386.87     5006.38    116.70 o 
  -3   1   3     2191.37     2547.88     89.55 o 
  -2   1   3     8446.57     9072.22    341.80 o 
  -1   1   3     7409.48     7070.17    227.50 o 
   0   1   3    70244.26    69618.34    964.00 o 
   1   1   3    21340.64    23488.79    405.16 o 
   2   1   3    20962.33    19599.20    987.09 o 
   3   1   3    29939.61    31378.78   1291.08 o 
   4   1   3    35092.88    36800.54   1011.90 o 
   5   1   3    11308.67    11393.05    259.44 o 
   6   1   3      810.17      944.62    160.20 o 
   7   1   3    11530.29    10149.49    395.53 o 
   8   1   3    16487.07    13443.97    346.95 o 
   9   1   3     7006.42     5848.12    447.28 o 
  10   1   3      327.46      580.57    189.51 o 
  11   1   3     2291.98     2452.12    241.52 o 
  12   1   3    11230.23    12304.64    596.04 o 
  13   1   3     4538.80     4699.30    303.78 o 
 -14   2   3    10267.12    12053.60    408.75 o 
 -13   2   3    10975.70    11526.82    385.58 o 
 -12   2   3     1017.31     1088.27    512.45 o 
 -11   2   3     9107.68     8740.71    831.37 o 
 -10   2   3    22304.97    18360.15   2709.03 o 
  -9   2   3    15003.64    10660.53   1374.66 o 
  -8   2   3     4243.13     3611.78    227.37 o 
  -7   2   3     7156.46     6953.01    605.49 o 
  -6   2   3    36271.80    33555.28   1404.02 o 
  -5   2   3    69840.55    63937.82   3918.01 o 
  -4   2   3    38900.05    36636.19   1548.80 o 
  -3   2   3     1770.81     1925.81    210.45 o 
  -2   2   3    30075.92    30001.12    622.73 o 
  -1   2   3    28906.95    29139.07    670.43 o 
   0   2   3    36897.38    39599.48    460.81 o 
   1   2   3     1222.35     1294.52     50.14 o 
   2   2   3     9830.60    11142.72    318.42 o 
   3   2   3    44847.21    46472.93   4001.60 o 
   4   2   3    53352.11    52599.63   3617.01 o 
   5   2   3    25456.80    25907.30   1334.36 o 
   6   2   3      204.63       93.59    115.78 o 
   7   2   3    22894.64    19586.54    563.03 o 
   8   2   3    26158.80    20967.34    723.40 o 
   9   2   3    11822.76     9617.55    859.23 o 
  10   2   3       16.27      119.02    190.66 o 
  11   2   3     4502.82     4852.50    350.76 o 
  12   2   3    13029.00    12956.42    675.14 o 
  13   2   3     7997.13     9138.25    463.20 o 
 -14   3   3     2465.24     3060.58    283.82 o 
 -13   3   3     1466.52     1523.06    554.24 o 
 -12   3   3      100.72       49.13    206.56 o 
 -11   3   3     3496.83     3848.23    440.31 o 
 -10   3   3     5429.09     5398.65    498.02 o 
  -9   3   3     4231.21     3336.92    260.70 o 
  -8   3   3     1645.53     1349.81    177.65 o 
  -7   3   3     1736.58     1874.88    317.42 o 
  -6   3   3     6294.05     5253.57    229.86 o 
  -5   3   3     7874.31     7140.96    320.90 o 
  -4   3   3     9615.69     8652.58    675.14 o 
  -3   3   3       82.82      153.14     49.51 o 
  -2   3   3     4485.67     4975.82    133.64 o 
  -1   3   3    15793.28    17994.58    361.02 o 
   0   3   3    25120.88    25488.34    429.79 o 
   1   3   3       33.32       95.72     27.97 o 
   2   3   3      265.69      263.30    140.80 o 
   3   3   3     6524.25     6775.26    399.02 o 
   4   3   3     7276.88     7357.37    229.02 o 
   5   3   3     1537.82     1457.27    114.34 o 
   6   3   3      253.38      166.76    127.33 o 
   7   3   3     4503.04     3662.15    699.02 o 
   8   3   3     6674.55     6078.15    252.42 o 
   9   3   3     7058.92     6400.30    275.42 o 
  10   3   3       21.59        0.00    194.08 o 
  11   3   3     1303.13     1175.57    249.76 o 
  12   3   3     2119.33     2032.27    259.64 o 
 -13   4   3     1859.90     2351.58    574.64 o 
 -12   4   3      515.28      490.92    231.98 o 
 -11   4   3      347.10      648.05    195.56 o 
 -10   4   3     4856.07     4890.49    263.03 o 
  -9   4   3     2317.13     2320.53    562.70 o 
  -8   4   3     2637.89     2101.13    187.20 o 
  -7   4   3       13.41        0.00    138.58 o 
  -6   4   3     3246.61     3588.30    157.23 o 
  -5   4   3     9045.87     9405.18    246.22 o 
  -4   4   3     3079.23     2399.67    250.75 o 
  -3   4   3      567.84      732.30    139.80 o 
  -2   4   3     8212.63     8022.60    419.41 o 
  -1   4   3    21319.67    23393.78    664.83 o 
   0   4   3    11431.48    11985.38    323.87 o 
   1   4   3     1056.01     1083.47     52.14 o 
   2   4   3     4618.75     5436.76    219.91 o 
   3   4   3    10295.46    11962.49    585.09 o 
   4   4   3     6024.80     6035.29    162.33 o 
   5   4   3     2854.42     2823.20    284.58 o 
   6   4   3       39.69        6.69    117.53 o 
   7   4   3     2730.59     2423.22    185.08 o 
   8   4   3     1828.21     1736.42    355.73 o 
   9   4   3     1604.78     1225.94    361.20 o 
  10   4   3      220.02       89.94    190.82 o 
  11   4   3      595.81      531.77    240.30 o 
  12   4   3     1501.40     1589.81    254.36 o 
 -13   5   3     6482.62     7743.34    954.75 o 
 -12   5   3      620.98      871.41    252.65 o 
 -11   5   3     4130.81     4162.21    271.73 o 
 -10   5   3    15147.76    13582.13   1476.66 o 
  -9   5   3    11983.11    11148.96    668.18 o 
  -8   5   3    11353.81    11290.29    774.15 o 
  -7   5   3      849.97     1089.41    145.60 o 
  -6   5   3    32097.02    29024.97    812.49 o 
  -5   5   3    42631.52    39784.46   2309.51 o 
  -4   5   3    19837.76    19524.14    561.36 o 
  -3   5   3     1028.84     1436.26    102.99 o 
  -2   5   3    35337.83    34847.49   2037.86 o 
  -1   5   3    53193.40    52722.03    743.92 o 
   0   5   3    23626.46    24423.16    664.80 o 
   1   5   3     2494.64     2364.56    128.11 o 
   2   5   3     7917.87     8904.20    433.84 o 
   3   5   3    50060.97    48750.18   2387.63 o 
   4   5   3    36123.89    29716.47   1284.61 o 
   5   5   3    13245.13    10915.83   1128.39 o 
   6   5   3       84.17       14.79    122.64 o 
   7   5   3    14790.22    12366.13   1803.03 o 
   8   5   3    14789.36    13411.31    850.77 o 
   9   5   3     9245.20     8768.04    321.90 o 
  10   5   3      368.23      550.87    301.00 o 
  11   5   3     3375.20     3924.02    696.54 o 
  12   5   3     8581.23     8859.83    619.92 o 
 -13   6   3     4026.10     4435.64    305.72 o 
 -12   6   3      212.31       33.45    204.75 o 
 -11   6   3     3214.62     3067.36    373.64 o 
 -10   6   3    11724.50    12037.17    352.80 o 
  -9   6   3    12757.39    11951.89    331.02 o 
  -8   6   3     3048.69     3151.83    203.05 o 
  -7   6   3      246.99      302.25    137.82 o 
  -6   6   3    14803.86    14999.29    401.16 o 
  -5   6   3    24779.17    25555.20    725.10 o 
  -4   6   3    12068.19    11880.50    383.90 o 
  -3   6   3      744.06      741.37     81.10 o 
  -2   6   3    25127.09    23969.78   1467.70 o 
  -1   6   3    36517.71    34014.16    692.46 o 
   0   6   3    27121.71    25023.33    581.31 o 
   1   6   3     1652.00     1617.42     64.63 o 
   2   6   3     6008.19     5086.81    289.56 o 
   3   6   3    14606.60    12753.04   1595.07 o 
   4   6   3    22825.15    18637.28   2580.17 o 
   5   6   3    12696.65     9947.37   2117.47 o 
   6   6   3       16.18       92.75    122.89 o 
   7   6   3     8035.06     6713.32    510.46 o 
   8   6   3    15507.66    14388.54   1446.31 o 
   9   6   3     8385.86     7763.90    294.77 o 
  10   6   3      302.41      258.19    185.75 o 
  11   6   3     2400.59     2168.48    246.06 o 
  12   6   3     5465.68     5800.91    317.39 o 
 -12   7   3       38.12       67.40    221.01 o 
 -11   7   3       67.64       80.10    185.32 o 
 -10   7   3      104.04      306.77    180.42 o 
  -9   7   3      911.12     1273.78    308.96 o 
  -8   7   3      243.34      458.22    243.79 o 
  -7   7   3      325.07      312.30    144.23 o 
  -6   7   3        8.13        0.00    135.53 o 
  -5   7   3      270.57      592.14    173.14 o 
  -4   7   3      166.02      140.29    179.61 o 
  -3   7   3       27.24      130.38     59.82 o 
  -2   7   3     1598.56     1695.40    132.84 o 
  -1   7   3      503.21      424.82     49.57 o 
   0   7   3        8.86      112.92     79.28 o 
   1   7   3       42.23      107.98     46.69 o 
   2   7   3      276.19      167.35    116.92 o 
   3   7   3       24.39       55.85     90.60 o 
   4   7   3        5.53        2.76     91.06 o 
   5   7   3      163.95      190.85    144.28 o 
   6   7   3      807.08     1017.81    142.16 o 
   7   7   3      166.99      298.32    195.53 o 
   8   7   3      724.56      708.88    277.62 o 
   9   7   3      124.38       41.62    174.95 o 
  10   7   3        2.69        0.00    187.79 o 
  11   7   3       39.39      245.03    248.76 o 
 -12   8   3       14.82        0.00    198.56 o 
 -11   8   3     2338.91     2547.15    283.59 o 
 -10   8   3     8098.62     8872.44    310.88 o 
  -9   8   3     5326.90     5378.12    351.75 o 
  -8   8   3     2257.81     2744.27    253.24 o 
  -7   8   3       33.09       24.34    147.30 o 
  -6   8   3     9038.20     8614.37    237.11 o 
  -5   8   3    13176.54    12719.06   1173.17 o 
  -4   8   3     8853.33     8642.80    238.99 o 
  -3   8   3      181.09      231.17     73.27 o 
  -2   8   3     9627.28     9013.94    308.87 o 
  -1   8   3    21714.21    20238.07    399.06 o 
   0   8   3    16042.00    15355.97    562.76 o 
   1   8   3     4162.29     3891.11    154.82 o 
   2   8   3     4533.05     4289.84    233.84 o 
   3   8   3    13604.50    12797.10   1720.44 o 
   4   8   3     7254.40     6751.88    954.25 o 
   5   8   3     2050.15     1970.68    290.55 o 
   6   8   3      888.99      783.34    190.05 o 
   7   8   3     9482.50     9250.67    281.09 o 
   8   8   3     9754.57     9385.21    320.43 o 
   9   8   3     3150.52     3091.30    258.22 o 
  10   8   3      388.92      195.67    209.13 o 
  11   8   3     1128.82     1438.11    226.13 o 
 -11   9   3     3365.23     3557.58    262.40 o 
 -10   9   3    10619.70    11751.69    345.87 o 
  -9   9   3    11336.16    10963.49    325.69 o 
  -8   9   3     2664.16     2594.50    213.87 o 
  -7   9   3      238.46      446.02    157.11 o 
  -6   9   3    14548.47    14471.13    401.36 o 
  -5   9   3    30927.59    29431.08   2160.26 o 
  -4   9   3    16161.61    14891.50    412.94 o 
  -3   9   3        8.91       94.34     87.56 o 
  -2   9   3    14136.69    13776.16    466.68 o 
  -1   9   3    31109.11    29748.54    575.34 o 
   0   9   3    22237.21    22217.86    431.03 o 
   1   9   3     4832.18     4930.63    121.36 o 
   2   9   3     6084.91     5647.66    499.52 o 
   3   9   3    18102.88    17682.15   1258.74 o 
   4   9   3    21472.49    20032.90   1771.19 o 
   5   9   3     8218.64     7802.52    838.33 o 
   6   9   3     1085.88     1201.31    214.43 o 
   7   9   3    10842.22    11033.56    402.36 o 
   8   9   3    14457.47    14804.25    708.48 o 
   9   9   3     6574.08     6416.27    293.38 o 
  10   9   3      787.17      834.49    202.94 o 
 -10  10   3     3480.74     3431.04    247.56 o 
  -9  10   3     2352.18     2245.69    334.83 o 
  -8  10   3      218.77      499.02    179.42 o 
  -7  10   3      902.88      628.98    206.97 o 
  -6  10   3     2447.81     2303.82    218.91 o 
  -5  10   3     2632.55     2476.51    159.03 o 
  -4  10   3     2523.92     2383.14    172.14 o 
  -3  10   3      429.77      546.22    109.22 o 
  -2  10   3     2990.28     3021.29    147.63 o 
  -1  10   3    12802.25    11889.14    258.67 o 
   0  10   3     4582.04     4665.53    141.68 o 
   1  10   3      544.25      683.20     84.49 o 
   2  10   3     1089.79     1275.49    186.57 o 
   3  10   3     5827.35     5757.70    272.15 o 
   4  10   3     2759.06     2718.72    166.78 o 
   5  10   3      392.43      263.94    141.26 o 
   6  10   3       14.48       42.91    133.43 o 
   7  10   3     1423.26     1337.37    191.59 o 
   8  10   3     4051.31     4615.22    671.16 o 
   9  10   3     2743.35     2812.99    251.84 o 
 -10  11   3      362.04      356.79    187.50 o 
  -9  11   3     1423.98     1412.79    210.96 o 
  -8  11   3     1481.69     1192.97    197.47 o 
  -7  11   3      201.86      467.76    192.63 o 
  -6  11   3     1588.86     1555.09    183.86 o 
  -5  11   3     3279.68     3209.02    426.38 o 
  -4  11   3      577.19      555.64    104.72 o 
  -3  11   3      677.32      622.34    123.24 o 
  -2  11   3     2695.15     2198.05    154.67 o 
  -1  11   3     1364.88     1337.34    101.62 o 
   0  11   3      992.69     1170.98    127.25 o 
   1  11   3     1025.67     1030.74    104.93 o 
   2  11   3      245.51      339.55    132.56 o 
   3  11   3     1281.98     1467.16    164.68 o 
   4  11   3     1336.99     1282.96    158.43 o 
   5  11   3      250.92      222.56    135.94 o 
   6  11   3      471.37      445.96    312.45 o 
   7  11   3     1879.28     1893.08    199.23 o 
   8  11   3     1174.66     1215.00    329.36 o 
  -8  12   3     3085.99     3744.60    248.27 o 
  -7  12   3      414.30      555.26    245.78 o 
  -6  12   3     8473.81     7911.38    303.00 o 
  -5  12   3    14457.83    15610.38   1212.47 o 
  -4  12   3     8150.59     8105.63    222.73 o 
  -3  12   3        6.68      208.89    127.43 o 
  -2  12   3     7260.50     6434.69    229.63 o 
  -1  12   3    19367.46    19174.51    572.91 o 
   0  12   3    12467.33    12835.55    553.06 o 
   1  12   3     1288.64     1499.00    117.28 o 
   2  12   3     3184.42     3477.76    452.25 o 
   3  12   3     9921.89     9221.59    285.92 o 
   4  12   3    10625.07    10428.91    277.54 o 
   5  12   3     3532.51     3354.27    507.48 o 
   6  12   3      468.05      349.81    168.56 o 
   7  12   3     5451.13     5722.30    527.38 o 
  -7  13   3     1041.75      946.38    217.65 o 
  -6  13   3     7477.57     6969.41    303.88 o 
  -5  13   3     7313.90     7503.42    502.00 o 
  -4  13   3     3916.34     3999.59    211.95 o 
  -3  13   3       15.10       49.58    157.10 o 
  -2  13   3     4573.81     4508.35    226.73 o 
  -1  13   3    12188.26    12113.62    821.38 o 
   0  13   3     5996.01     6321.85    350.44 o 
   1  13   3      703.92      652.63    130.38 o 
   2  13   3     1347.06     1240.48    214.43 o 
   3  13   3     8360.03     7860.24    319.91 o 
   4  13   3     6990.14     6744.95    264.82 o 
   5  13   3     1460.82     1372.93    181.68 o 
   6  13   3      125.91      213.86    173.16 o 
  -5  14   3      159.68      138.71    145.59 o 
  -4  14   3       59.01        4.59    152.70 o 
  -3  14   3        7.91        0.00    158.96 o 
  -2  14   3       42.67      121.19    171.11 o 
  -1  14   3      232.17      403.36    192.46 o 
   0  14   3      303.03      462.64    186.28 o 
   1  14   3       30.16      190.95    118.75 o 
   2  14   3       83.81       72.17    169.05 o 
   3  14   3       87.38      191.00    196.86 o 
   4  14   3       66.23      134.80    167.39 o 
 -14   0   4      608.67      917.44    386.08 o 
 -13   0   4      847.02      891.57    296.53 o 
 -12   0   4    11583.89    10757.50    482.60 o 
 -11   0   4    16617.62    12160.52    519.42 o 
 -10   0   4    10778.20     7846.97    402.00 o 
  -9   0   4       12.00      416.93    222.89 o 
  -8   0   4    24440.38    20822.44    991.07 o 
  -7   0   4    55000.11    48930.64   1747.31 o 
  -6   0   4    50892.91    47129.60   2229.91 o 
  -5   0   4     6707.29     7178.30    342.30 o 
  -4   0   4    15354.68    18311.93    624.89 o 
  -3   0   4    42030.41    43760.36   1214.96 o 
  -2   0   4    62290.98    61639.43   1201.03 o 
  -1   0   4    18711.66    20020.61    702.01 o 
   0   0   4    11225.45    14052.48    431.30 o 
   1   0   4   104593.91   106947.93   3451.83 o 
   2   0   4    75450.58    74704.45   1547.30 o 
   3   0   4    30059.24    29227.64   1230.88 o 
   4   0   4      328.23      689.57    116.42 o 
   5   0   4    28063.87    28457.47   1026.89 o 
   6   0   4    32910.61    30042.58   1175.16 o 
   7   0   4    17586.15    15626.28    704.50 o 
   8   0   4     3090.36     2385.14    272.64 o 
   9   0   4     2503.01     1991.10    284.58 o 
  10   0   4    10377.62     8339.52    446.78 o 
  11   0   4    15000.21    12511.77    711.46 o 
  12   0   4     8003.90     7028.05    455.73 o 
 -14   1   4      490.11      471.35    268.17 o 
 -13   1   4      319.46      331.56    199.29 o 
 -12   1   4     4897.19     4315.84    265.22 o 
 -11   1   4     6459.77     4454.62    356.23 o 
 -10   1   4     1897.40     1405.91    194.59 o 
  -9   1   4       18.80       42.03    144.89 o 
  -8   1   4    12440.13    10748.80    553.25 o 
  -7   1   4    26112.61    23649.36    727.45 o 
  -6   1   4    15545.76    15869.77    490.72 o 
  -5   1   4     5466.75     6384.94    152.32 o 
  -4   1   4     4629.92     5418.89    229.36 o 
  -3   1   4    18046.35    18142.92    614.13 o 
  -2   1   4     6446.67     7042.01    363.69 o 
  -1   1   4     2109.93     2066.80     66.35 o 
   0   1   4      248.23      298.85     26.03 o 
   1   1   4    47637.10    47347.63    739.95 o 
   2   1   4    21983.35    21270.35   1139.83 o 
   3   1   4    11058.85    11079.38   1161.72 o 
   4   1   4      118.07      180.08     74.10 o 
   5   1   4     9249.81     9650.61    497.03 o 
   6   1   4    15147.67    15083.97    676.63 o 
   7   1   4     6329.68     5904.43    320.41 o 
   8   1   4      620.60      333.13    156.29 o 
   9   1   4     1777.41     1481.25    189.78 o 
  10   1   4     5338.58     4680.06    257.29 o 
  11   1   4     4507.80     4399.50    331.85 o 
  12   1   4     2942.20     3095.93    262.09 o 
 -14   2   4       12.94       62.37    249.61 o 
 -13   2   4      159.63      336.88    224.79 o 
 -12   2   4      467.17      820.42    338.81 o 
 -11   2   4       98.09      440.09    210.65 o 
 -10   2   4      364.70      149.60    169.33 o 
  -9   2   4        0.04        0.00    142.11 o 
  -8   2   4      219.59      567.17    301.00 o 
  -7   2   4      610.76      600.55    125.23 o 
  -6   2   4     2464.41     2479.46    157.22 o 
  -5   2   4      156.85      302.12    169.66 o 
  -4   2   4     2310.58     2639.67    122.39 o 
  -3   2   4     3916.87     3990.94    110.14 o 
  -2   2   4     1186.12     1403.03     73.14 o 
  -1   2   4     4174.84     3927.18     75.13 o 
   0   2   4      674.21      858.59     41.61 o 
   1   2   4     7399.13     8358.30    221.14 o 
   2   2   4     7140.52     9534.61    226.20 o 
   3   2   4     1187.47     1491.00    146.77 o 
   4   2   4      801.02      975.80     96.78 o 
   5   2   4       83.11       24.92     91.47 o 
   6   2   4      515.27      774.45    146.77 o 
   7   2   4      736.54      858.79    141.30 o 
   8   2   4       30.09        0.00    156.31 o 
   9   2   4      469.77      656.85    172.74 o 
  10   2   4      232.27      154.42    179.23 o 
  11   2   4      991.09      667.71    212.53 o 
  12   2   4      194.77       54.91    225.81 o 
 -14   3   4      654.35      855.93    473.64 o 
 -13   3   4      715.18      472.81    313.94 o 
 -12   3   4     7989.59     6924.48    691.06 o 
 -11   3   4    13040.43    10994.46    891.57 o 
 -10   3   4     5047.28     4307.88    523.89 o 
  -9   3   4       10.00        0.00    171.43 o 
  -8   3   4     8290.37     7694.04    311.45 o 
  -7   3   4    35662.30    33533.18   2252.80 o 
  -6   3   4    28292.05    25578.01    829.38 o 
  -5   3   4     3689.93     4007.00    472.15 o 
  -4   3   4    14850.87    15147.13   1469.69 o 
  -3   3   4    37747.90    36363.09   1092.57 o 
  -2   3   4    46943.88    46194.43    850.39 o 
  -1   3   4    18481.03    19254.75    400.21 o 
   0   3   4      359.21      497.21     42.37 o 
   1   3   4    60697.14    60921.14   1617.77 o 
   2   3   4    60776.48    63095.79   3130.93 o 
   3   3   4    28935.50    30867.27   1917.46 o 
   4   3   4      231.26      301.33    124.88 o 
   5   3   4     8113.81     8439.67    224.66 o 
   6   3   4    23075.71    21205.47    649.75 o 
   7   3   4    13944.17    12626.51    969.68 o 
   8   3   4     1925.70     1764.52    471.65 o 
   9   3   4     1938.09     1648.99    205.61 o 
  10   3   4    11129.17     9460.40    334.01 o 
  11   3   4    10364.96     9603.38    385.77 o 
  12   3   4     3455.78     3788.14    901.02 o 
 -14   4   4      729.64     1198.23    298.02 o 
 -13   4   4     1164.54     1643.93    391.55 o 
 -12   4   4     8727.22     8833.67   1213.46 o 
 -11   4   4    15367.84    11834.72   1105.00 o 
 -10   4   4     3489.37     2780.85    656.24 o 
  -9   4   4       10.74      304.40    163.22 o 
  -8   4   4    12496.94    10829.94    375.77 o 
  -7   4   4    33147.06    29751.82    817.74 o 
  -6   4   4    13116.06    12810.82    531.85 o 
  -5   4   4     1421.63     1603.15    322.40 o 
  -4   4   4    13261.07    13124.10   1123.91 o 
  -3   4   4    40866.16    38183.67    943.32 o 
  -2   4   4    31511.23    30735.19   1244.81 o 
  -1   4   4    26596.34    27412.84    684.42 o 
   0   4   4     2098.55     2355.93     48.52 o 
   1   4   4    49210.14    47463.44   1333.69 o 
   2   4   4    54332.66    57204.65   1219.14 o 
   3   4   4    23442.07    23452.54   1601.04 o 
   4   4   4      352.23      438.41     82.12 o 
   5   4   4    14318.76    13734.65    896.54 o 
   6   4   4    24615.10    21764.85   2959.78 o 
   7   4   4    10700.55     9192.32   1329.89 o 
   8   4   4     2383.93     2691.45    707.98 o 
   9   4   4     1398.04     1506.34    196.93 o 
  10   4   4    10920.99    10289.21    343.56 o 
  11   4   4     8543.69     8585.75    452.25 o 
  12   4   4     3677.07     3810.44    317.76 o 
 -13   5   4      264.49       48.79    229.52 o 
 -12   5   4      976.93      945.56    216.29 o 
 -11   5   4     1380.05     1619.75    220.98 o 
 -10   5   4       30.11        0.00    163.99 o 
  -9   5   4       96.94       78.13    150.72 o 
  -8   5   4     1463.13     1805.98    293.54 o 
  -7   5   4      526.62      584.33    223.39 o 
  -6   5   4     1472.67     1691.36    400.51 o 
  -5   5   4      557.89      708.22     90.56 o 
  -4   5   4      623.71      870.68     86.07 o 
  -3   5   4     3994.05     4202.83    172.14 o 
  -2   5   4     8664.85     8872.15    237.46 o 
  -1   5   4     3775.23     4614.08     95.80 o 
   0   5   4       99.04       55.58     35.48 o 
   1   5   4     4907.37     4930.34    345.99 o 
   2   5   4     6442.88     7203.53    301.00 o 
   3   5   4     2747.68     2830.55    177.12 o 
   4   5   4      191.38      143.46     84.59 o 
   5   5   4     1439.35     1606.72    122.63 o 
   6   5   4     2189.56     2063.31    299.01 o 
   7   5   4      979.25      898.29    278.12 o 
   8   5   4      197.85      203.81    155.18 o 
   9   5   4      298.88      159.59    168.96 o 
  10   5   4      540.93      632.83    192.46 o 
  11   5   4      511.58      662.35    249.76 o 
 -13   6   4      134.74        0.00    260.33 o 
 -12   6   4     2463.45     2683.03    234.28 o 
 -11   6   4     5419.94     4639.93    265.25 o 
 -10   6   4     2399.21     2574.74    352.75 o 
  -9   6   4       13.64      188.95    196.52 o 
  -8   6   4     1550.39     1557.96    162.87 o 
  -7   6   4    20213.62    18255.50    598.57 o 
  -6   6   4    13614.64    13395.81    310.46 o 
  -5   6   4      507.93      361.87    102.99 o 
  -4   6   4    12021.37    12569.03    616.43 o 
  -3   6   4    12007.84    11019.51    343.12 o 
  -2   6   4     5811.25     5572.67    216.42 o 
  -1   6   4     1647.70     1485.64     54.58 o 
   0   6   4     1665.73     1768.22     57.14 o 
   1   6   4     4602.94     4359.04    151.46 o 
   2   6   4    14088.62    13972.81    390.60 o 
   3   6   4     8662.23     9435.26    758.23 o 
   4   6   4      379.27      353.50     94.05 o 
   5   6   4     2247.67     2120.50    283.59 o 
   6   6   4    10702.41     8534.29   2300.06 o 
   7   6   4     4869.59     4375.04    483.59 o 
   8   6   4      464.86      773.69    195.53 o 
   9   6   4      508.23      432.29    189.68 o 
  10   6   4     4150.08     3939.39    266.90 o 
  11   6   4     3353.66     3427.68    755.74 o 
 -12   7   4     9212.23     9621.32    772.66 o 
 -11   7   4    16608.06    15840.84    889.58 o 
 -10   7   4     9182.25     8173.21    847.29 o 
  -9   7   4      178.48      499.90    312.45 o 
  -8   7   4    12983.14    13206.65    332.84 o 
  -7   7   4    22320.00    21556.61    611.75 o 
  -6   7   4    13233.50    12420.46    350.97 o 
  -5   7   4      348.30      370.63     95.72 o 
  -4   7   4    11094.51    10533.91    668.18 o 
  -3   7   4    38469.13    33289.02    884.46 o 
  -2   7   4    38199.04    37462.67   3332.92 o 
  -1   7   4    14313.68    15129.68    315.50 o 
   0   7   4     1554.78     1339.85     62.47 o 
   1   7   4    27956.00    25724.09    920.19 o 
   2   7   4    38963.84    40415.88   1712.48 o 
   3   7   4     8749.15     8198.38    580.11 o 
   4   7   4        3.69       41.89     95.76 o 
   5   7   4     9953.93     8403.50   1500.54 o 
   6   7   4    21315.25    14920.97   4466.29 o 
   7   7   4    16200.21    13980.86   2705.54 o 
   8   7   4     3233.34     2893.42    454.24 o 
   9   7   4     1788.85     1668.96    347.27 o 
  10   7   4     8682.36     8526.09    324.56 o 
  11   7   4     8854.34     8265.12    898.03 o 
 -12   8   4     2998.29     2896.68    453.74 o 
 -11   8   4     5570.39     6004.95    311.95 o 
 -10   8   4     3837.79     3812.79    419.91 o 
  -9   8   4       34.21      196.36    162.33 o 
  -8   8   4     6655.23     6971.70    492.05 o 
  -7   8   4    10043.25     9661.29    275.70 o 
  -6   8   4     8046.21     7441.18    206.39 o 
  -5   8   4       37.83        0.00     96.91 o 
  -4   8   4     3189.33     2934.65    122.86 o 
  -3   8   4    16350.06    15505.52    447.95 o 
  -2   8   4    16545.46    16572.73    722.41 o 
  -1   8   4     3181.69     3427.68     94.07 o 
   0   8   4      430.49      509.62     72.21 o 
   1   8   4    11201.03    10561.70    421.10 o 
   2   8   4    19831.89    19221.17   1567.70 o 
   3   8   4     6378.53     6316.40    522.90 o 
   4   8   4      173.20      415.18    212.94 o 
   5   8   4     3611.69     3106.07    186.57 o 
   6   8   4     7943.41     7206.74   1213.46 o 
   7   8   4     6688.85     5925.17   1169.19 o 
   8   8   4      668.87      527.89    410.46 o 
   9   8   4      601.02      322.88    187.38 o 
  10   8   4     2615.61     2635.23    409.96 o 
 -11   9   4      412.19      505.87    188.05 o 
 -10   9   4      127.19      233.69    170.17 o 
  -9   9   4      103.00      178.03    157.25 o 
  -8   9   4       79.26      325.48    148.61 o 
  -7   9   4      174.42      111.58    139.65 o 
  -6   9   4      258.76      426.12    159.71 o 
  -5   9   4      292.87      443.49    108.29 o 
  -4   9   4       37.17       91.61     77.28 o 
  -3   9   4       95.37       34.16     80.56 o 
  -2   9   4      338.23      379.80     97.13 o 
  -1   9   4      530.74      663.61     69.67 o 
   0   9   4      237.23      188.18     70.21 o 
   1   9   4      459.53      523.89     69.39 o 
   2   9   4      916.73     1263.68    117.31 o 
   3   9   4       85.31      201.21    100.01 o 
   4   9   4       13.31      138.00    197.52 o 
   5   9   4      154.10      101.50    123.45 o 
   6   9   4      845.02      512.79    154.83 o 
   7   9   4      649.00      546.99    308.47 o 
   8   9   4       68.21      167.03    165.85 o 
   9   9   4      215.35      369.77    214.10 o 
 -10  10   4     3649.30     3335.71    238.40 o 
  -9  10   4       47.09        8.22    153.15 o 
  -8  10   4     5381.29     5338.04    405.98 o 
  -7  10   4    10930.73     9831.39    266.06 o 
  -6  10   4    10008.00     9116.26    448.27 o 
  -5  10   4      607.91      484.37    117.58 o 
  -4  10   4     4813.28     4344.82    331.85 o 
  -3  10   4    15566.39    14750.00   1282.12 o 
  -2  10   4    11991.74    11418.95    302.90 o 
  -1  10   4     4826.22     4763.30    117.75 o 
   0  10   4       42.20       29.97     74.13 o 
   1  10   4     8849.42     8578.10    157.96 o 
   2  10   4    16351.61    15261.88    451.39 o 
   3  10   4     5555.82     5561.88    510.46 o 
   4  10   4       24.87       35.74    118.98 o 
   5  10   4     8321.14     8060.44   1123.91 o 
   6  10   4    13850.25    13536.66   1581.14 o 
   7  10   4     9360.19     9032.75    655.74 o 
   8  10   4      830.02      639.95    180.99 o 
   9  10   4     1334.38     1560.80    221.42 o 
 -10  11   4     3510.11     2952.63    241.52 o 
  -9  11   4      112.05       88.56    180.74 o 
  -8  11   4     6483.94     5664.15    250.57 o 
  -7  11   4    14053.26    13308.56    496.03 o 
  -6  11   4     7746.68     7652.69    239.14 o 
  -5  11   4      311.36      493.68    120.85 o 
  -4  11   4     3228.08     2990.48    147.97 o 
  -3  11   4    15266.78    15979.88    753.75 o 
  -2  11   4    17087.78    17019.34    493.15 o 
  -1  11   4     5099.69     5041.04    130.44 o 
   0  11   4     1059.74     1016.25    101.25 o 
   1  11   4     9241.85     8977.39    196.84 o 
   2  11   4    14868.83    14964.66    581.61 o 
   3  11   4     5361.28     5428.05    200.45 o 
   4  11   4       23.78      188.23    253.24 o 
   5  11   4     5490.23     5203.41    239.31 o 
   6  11   4    12514.60    12302.80    736.34 o 
   7  11   4     9655.73     9908.66    485.58 o 
   8  11   4     1366.70     1211.20    203.18 o 
  -8  12   4      847.58      704.92    191.55 o 
  -7  12   4     2319.72     1947.57    202.29 o 
  -6  12   4     1596.99     1951.30    235.83 o 
  -5  12   4      188.47      225.26    192.04 o 
  -4  12   4      349.55      345.37    123.37 o 
  -3  12   4     1400.15     1405.21    156.40 o 
  -2  12   4     2082.26     2046.61    159.02 o 
  -1  12   4      101.74       28.76     90.39 o 
   0  12   4     1261.68     1265.60    111.98 o 
   1  12   4      498.93      416.65    107.80 o 
   2  12   4      921.44     1005.66    336.33 o 
   3  12   4     1147.53     1320.92    170.25 o 
   4  12   4       39.45       74.80    143.49 o 
   5  12   4      435.75      641.25    203.99 o 
   6  12   4     1397.93     1088.56    184.80 o 
   7  12   4      907.21      851.68    191.15 o 
  -7  13   4     2116.50     2351.20    229.51 o 
  -6  13   4     1752.17     1874.83    194.80 o 
  -5  13   4      217.27      339.75    130.85 o 
  -4  13   4      880.14     1520.20    426.38 o 
  -3  13   4     3801.44     3770.35    201.71 o 
  -2  13   4     2904.89     2808.58    190.26 o 
  -1  13   4     1501.80     1369.82    122.97 o 
   0  13   4      260.00      215.02    112.50 o 
   1  13   4     3189.92     3357.88    149.96 o 
   2  13   4     2638.54     2574.44    210.95 o 
   3  13   4     1897.34     1733.62    183.29 o 
   4  13   4      194.21      245.22    202.00 o 
   5  13   4     1041.60     1130.64    302.50 o 
  -5  14   4      308.33       88.03    143.89 o 
  -4  14   4     2937.01     3408.49    222.85 o 
  -3  14   4    11651.67    10956.88    309.06 o 
  -2  14   4     9824.79     9082.31   1016.44 o 
  -1  14   4     2408.84     2440.19    272.40 o 
   0  14   4      578.19      719.06    125.46 o 
   1  14   4     5911.67     6141.90    189.81 o 
   2  14   4     9705.08     9801.32    552.25 o 
   3  14   4     5015.71     4687.43    369.66 o 
 -14   1   5     3082.00     3286.19    370.66 o 
 -13   1   5     8687.66     6736.37    567.68 o 
 -12   1   5     4359.40     2476.49    304.98 o 
 -11   1   5       39.11      177.19    210.86 o 
 -10   1   5     4761.27     3823.17    305.98 o 
  -9   1   5    20524.93    16281.99    469.23 o 
  -8   1   5    19787.64    17007.51    481.45 o 
  -7   1   5     4016.11     3603.25    157.72 o 
  -6   1   5      600.33      577.42     89.77 o 
  -5   1   5    22588.72    24424.34    601.31 o 
  -4   1   5    36499.24    36121.00    980.51 o 
  -3   1   5     6870.65     8108.17    410.46 o 
  -2   1   5      682.63      694.87     44.31 o 
  -1   1   5    12921.12    14663.11    324.43 o 
   0   1   5    41740.37    44451.39    613.98 o 
   1   1   5    47391.52    47837.37    629.02 o 
   2   1   5     1610.20     1426.82     68.86 o 
   3   1   5     4180.29     4462.72    129.82 o 
   4   1   5    28808.76    31612.69   1464.22 o 
   5   1   5    17161.19    17404.41    479.48 o 
   6   1   5     5916.72     5671.74    184.56 o 
   7   1   5      902.39      879.33    146.78 o 
   8   1   5    11519.32     9297.60    942.31 o 
   9   1   5    13896.18    11273.91    905.00 o 
  10   1   5     3584.28     2809.50    376.63 o 
  11   1   5      360.25      324.39    349.26 o 
  12   1   5     1178.17      924.54    238.63 o 
 -14   2   5     4981.63     5313.89    318.88 o 
 -13   2   5    11698.17    10789.15    679.12 o 
 -12   2   5     7656.06     5401.59    281.88 o 
 -11   2   5       33.78      340.71    319.41 o 
 -10   2   5     8897.49     7075.35    293.54 o 
  -9   2   5    26932.39    21907.67    538.03 o 
  -8   2   5    33298.73    29281.78   1142.32 o 
  -7   2   5     6608.33     6593.18    323.39 o 
  -6   2   5     1769.51     1591.65    171.15 o 
  -5   2   5    32358.79    32414.33   1192.57 o 
  -4   2   5    49782.48    51728.47   2526.43 o 
  -3   2   5    13583.39    13872.59    342.27 o 
  -2   2   5      931.08     1139.48     51.23 o 
  -1   2   5    24373.65    24124.61    428.45 o 
   0   2   5    74848.85    73472.50   1060.40 o 
   1   2   5    51538.02    52772.06   1247.51 o 
   2   2   5      745.74      965.53     62.63 o 
   3   2   5     5602.50     5984.28    315.93 o 
   4   2   5    40367.57    41586.37   2615.49 o 
   5   2   5    28931.46    31713.13   1554.77 o 
   6   2   5    10519.20    10882.68    266.24 o 
   7   2   5     1048.25     1369.74    155.91 o 
   8   2   5    17297.75    14921.53   1645.32 o 
   9   2   5    23141.42    19163.80   1464.72 o 
  10   2   5     6490.82     5895.44    662.70 o 
  11   2   5      269.52      253.28    214.60 o 
  12   2   5     2290.27     2352.36    246.60 o 
 -14   3   5     1608.62     1817.92    261.77 o 
 -13   3   5     1542.34     1554.56    266.18 o 
 -12   3   5     1921.79     1946.34    250.55 o 
 -11   3   5       50.66      158.19    175.70 o 
 -10   3   5     1872.37     1716.02    193.24 o 
  -9   3   5     4381.46     4444.20    281.10 o 
  -8   3   5    10039.09    10783.85    292.95 o 
  -7   3   5     1279.47     1632.67    338.81 o 
  -6   3   5      476.39      595.44    131.84 o 
  -5   3   5     8906.40     9639.31   1097.04 o 
  -4   3   5     8744.00     8756.11    228.56 o 
  -3   3   5     1598.62     1700.30     66.73 o 
  -2   3   5      399.97      424.79     45.76 o 
  -1   3   5     1703.04     1679.84     56.59 o 
   0   3   5    21515.98    21597.03    593.74 o 
   1   3   5     3864.09     3872.97    112.25 o 
   2   3   5       21.30      139.46     55.39 o 
   3   3   5      842.09      841.54    117.91 o 
   4   3   5    11964.12    12103.60    390.49 o 
   5   3   5     9741.32    10013.69   1067.69 o 
   6   3   5     1333.36     1515.25    142.03 o 
   7   3   5       22.80        1.95    131.22 o 
   8   3   5     1719.56     1662.26    188.39 o 
   9   3   5     5679.20     4886.71    654.25 o 
  10   3   5     2186.08     2027.32    332.35 o 
  11   3   5      106.54      321.41    250.26 o 
  12   3   5      498.88      402.92    279.46 o 
 -14   4   5      262.00        0.00    242.25 o 
 -13   4   5     2081.66     2143.88    252.17 o 
 -12   4   5     2172.87     1910.15    383.59 o 
 -11   4   5      720.68      984.88    201.00 o 
 -10   4   5     1840.62     1869.69    187.09 o 
  -9   4   5     6728.28     6303.36    238.22 o 
  -8   4   5     1925.14     2104.02    161.47 o 
  -7   4   5      347.75      263.28    107.30 o 
  -6   4   5     1770.31     1841.25    127.37 o 
  -5   4   5     4456.44     4814.86    527.87 o 
  -4   4   5     4288.21     4454.83    113.63 o 
  -3   4   5     1195.12     1204.06     66.02 o 
  -2   4   5     4997.57     5778.97    132.75 o 
  -1   4   5     3166.18     3374.90     78.04 o 
   0   4   5    22321.61    22763.47    536.34 o 
   1   4   5    12317.60    12630.68    457.58 o 
   2   4   5      431.00      653.71     68.29 o 
   3   4   5      725.07      777.97    129.85 o 
   4   4   5     3612.67     3902.60    287.57 o 
   5   4   5     1473.95     1375.35    117.90 o 
   6   4   5     1126.86     1245.61    133.94 o 
   7   4   5       60.24       18.84    140.90 o 
   8   4   5     2255.46     2057.84    191.98 o 
   9   4   5     3212.72     2722.96    454.74 o 
  10   4   5     1093.90     1303.07    439.81 o 
  11   4   5        6.86      188.99    215.34 o 
 -13   5   5     9611.65     9551.63    361.96 o 
 -12   5   5     7352.28     6823.13    549.77 o 
 -11   5   5      361.52      432.44    195.51 o 
 -10   5   5     6218.44     5536.54    428.37 o 
  -9   5   5    19249.59    18963.40    659.48 o 
  -8   5   5    21612.04    21823.10    664.52 o 
  -7   5   5     3853.13     3876.18    224.38 o 
  -6   5   5     7327.71     7891.20    447.77 o 
  -5   5   5    38909.24    38151.02   3966.77 o 
  -4   5   5    39869.71    39617.95   1109.22 o 
  -3   5   5     7284.77     6777.68    171.47 o 
  -2   5   5       17.79       53.60     54.23 o 
  -1   5   5    19721.86    18389.01    382.18 o 
   0   5   5    40782.67    40125.72    706.86 o 
   1   5   5    34915.70    35088.69   1518.24 o 
   2   5   5     5557.39     6383.25    261.70 o 
   3   5   5     5448.52     5660.91    452.25 o 
   4   5   5    24823.10    24807.77   1031.87 o 
   5   5   5    23854.09    21954.31    968.68 o 
   6   5   5     6668.62     6066.01    741.81 o 
   7   5   5     1154.35     1085.49    157.81 o 
   8   5   5    12373.54    10692.24   2942.37 o 
   9   5   5    13975.04    11796.73   1652.28 o 
  10   5   5     4822.50     4568.20    643.80 o 
  11   5   5      100.24      274.34    214.48 o 
 -13   6   5     6347.92     7140.66    330.64 o 
 -12   6   5     4596.09     3996.30    262.13 o 
 -11   6   5      369.73      182.12    166.52 o 
 -10   6   5     3044.55     2860.10    207.53 o 
  -9   6   5    13715.20    13076.71    729.37 o 
  -8   6   5    13534.85    12992.53   1145.30 o 
  -7   6   5     1617.99     1466.47    142.29 o 
  -6   6   5     2998.52     3305.22    142.20 o 
  -5   6   5    30820.81    30724.70   1636.36 o 
  -4   6   5    29041.69    28301.25    703.60 o 
  -3   6   5     8013.43     8014.10    209.96 o 
  -2   6   5        3.97       60.16     58.71 o 
  -1   6   5     9907.23    10722.98    363.31 o 
   0   6   5    27795.85    27741.98    582.74 o 
   1   6   5    19767.06    19580.18    607.67 o 
   2   6   5     4452.43     4936.22    179.61 o 
   3   6   5     2093.64     2260.04    113.76 o 
   4   6   5    17133.93    17785.58    481.65 o 
   5   6   5    19429.36    17604.15   1936.37 o 
   6   6   5     3597.03     3331.09    576.63 o 
   7   6   5      175.91      163.10    135.43 o 
   8   6   5     6511.47     5640.62   1268.19 o 
   9   6   5    10261.19     8462.12   1279.64 o 
  10   6   5     3484.76     3641.31    474.14 o 
  11   6   5      121.45       88.27    212.42 o 
 -12   7   5        0.29        8.54    203.03 o 
 -11   7   5       62.08      311.98    251.75 o 
 -10   7   5       21.61        0.00    156.81 o 
  -9   7   5      129.37      150.04    145.77 o 
  -8   7   5      218.95      400.73    133.51 o 
  -7   7   5      704.60      699.56    127.96 o 
  -6   7   5      972.48      926.58    112.33 o 
  -5   7   5      139.43      107.23     87.27 o 
  -4   7   5       32.60       33.18     70.48 o 
  -3   7   5      970.09      970.82     82.74 o 
  -2   7   5     1535.41     1633.65     95.61 o 
  -1   7   5      126.91       75.27     48.23 o 
   0   7   5        7.79       56.28     49.05 o 
   1   7   5      586.47      539.81     60.72 o 
   2   7   5      386.84      290.97    123.88 o 
   3   7   5        4.95       85.18     84.39 o 
   4   7   5       11.65        0.00     94.13 o 
   5   7   5        6.65       91.56    103.58 o 
   6   7   5       66.47       82.50    125.87 o 
   7   7   5       12.88        0.00    123.95 o 
   8   7   5       67.22      279.84    234.83 o 
   9   7   5        3.75      233.23    186.81 o 
  10   7   5       39.27      339.17    248.76 o 
 -12   8   5     3231.19     2901.14    390.06 o 
 -11   8   5      508.62      727.91    213.94 o 
 -10   8   5     1214.52     1202.30    187.90 o 
  -9   8   5    10410.33     9741.61    304.90 o 
  -8   8   5     9000.38     8934.40    254.42 o 
  -7   8   5     1629.99     1565.82    156.55 o 
  -6   8   5     1309.72     1290.95    169.16 o 
  -5   8   5     9811.40    10027.02   1338.34 o 
  -4   8   5    14423.38    13280.91    358.48 o 
  -3   8   5     6927.74     7630.43    226.17 o 
  -2   8   5      318.12      363.19    128.36 o 
  -1   8   5     7427.94     7840.39    144.56 o 
   0   8   5    16157.80    16492.28    509.49 o 
   1   8   5    13139.65    12868.96    270.79 o 
   2   8   5       80.36      142.44    109.95 o 
   3   8   5    11285.53    10926.30    562.20 o 
   4   8   5    10571.06    10206.38    903.51 o 
   5   8   5     8475.99     7690.36    808.98 o 
   6   8   5     3312.83     2946.22    469.66 o 
   7   8   5       18.52       29.39    134.53 o 
   8   8   5     5196.97     4575.58    724.89 o 
   9   8   5     6582.61     6430.50   1381.63 o 
  10   8   5     2564.90     2486.08    252.20 o 
 -11   9   5      296.49      154.78    173.43 o 
 -10   9   5     2348.14     2512.13    217.67 o 
  -9   9   5    13608.81    12592.20    347.48 o 
  -8   9   5    12314.30    11910.27    398.55 o 
  -7   9   5     4880.48     4867.74    202.73 o 
  -6   9   5     1042.66      980.46    259.21 o 
  -5   9   5    22057.65    21558.48    661.28 o 
  -4   9   5    28795.43    26528.00    867.19 o 
  -3   9   5    10490.22    10354.45    323.91 o 
  -2   9   5        2.84      127.57     89.28 o 
  -1   9   5    10218.84    10152.47    247.75 o 
   0   9   5    23637.37    23454.54   1111.88 o 
   1   9   5    12768.10    12585.65    293.14 o 
   2   9   5     1793.03     1548.12    124.76 o 
   3   9   5     4292.09     4428.78    449.27 o 
   4   9   5    19642.29    18412.26   1470.19 o 
   5   9   5    22100.25    18580.84   3256.80 o 
   6   9   5     5988.71     5124.73    662.21 o 
   7   9   5      129.40       75.14    155.28 o 
   8   9   5     8572.46     7856.65   1551.28 o 
   9   9   5     9865.90     8938.36    569.67 o 
 -10  10   5     1464.95     1547.76    461.21 o 
  -9  10   5     2868.24     2720.22    206.65 o 
  -8  10   5     2722.77     2978.83    195.02 o 
  -7  10   5      502.89      419.39    160.20 o 
  -6  10   5     1444.84     1464.81    186.07 o 
  -5  10   5     3762.83     3774.29    242.29 o 
  -4  10   5     4651.13     4667.76    159.57 o 
  -3  10   5     2433.67     2528.10    141.56 o 
  -2  10   5      308.49      204.88    108.50 o 
  -1  10   5     3154.38     3171.37    104.59 o 
   0  10   5     3724.48     3650.33    110.25 o 
   1  10   5     2119.59     2092.37    127.54 o 
   2  10   5     1032.05     1013.23    145.28 o 
   3  10   5      929.35      935.31    128.67 o 
   4  10   5     4473.02     4756.31    352.25 o 
   5  10   5     5091.91     4696.81    528.87 o 
   6  10   5     2106.91     1898.30    177.63 o 
   7  10   5      208.90      560.46    163.64 o 
   8  10   5     2200.69     2508.92    351.25 o 
  -9  11   5      921.99      880.44    187.47 o 
  -8  11   5     1237.48     1120.59    169.71 o 
  -7  11   5      182.87      266.12    156.72 o 
  -6  11   5      197.55      177.61    126.57 o 
  -5  11   5     1322.07     1149.21    157.22 o 
  -4  11   5     3177.40     2761.51    147.94 o 
  -3  11   5     1565.53     1739.64    265.18 o 
  -2  11   5        3.63        0.00    108.69 o 
  -1  11   5      625.96      743.15    117.87 o 
   0  11   5     2809.55     2837.15    113.33 o 
   1  11   5     1921.06     1767.04    143.62 o 
   2  11   5      110.99       65.46    117.20 o 
   3  11   5     2242.49     2135.12    171.13 o 
   4  11   5     1549.60     1360.02    322.40 o 
   5  11   5      426.73      282.53    141.61 o 
   6  11   5      167.83      241.17    305.48 o 
   7  11   5        7.88        0.00    152.60 o 
  -8  12   5     6876.74     6829.88    441.80 o 
  -7  12   5     1856.83     1907.77    183.60 o 
  -6  12   5      911.05     1057.86    161.20 o 
  -5  12   5     9157.69     8519.52    794.05 o 
  -4  12   5    13847.32    13590.83    389.88 o 
  -3  12   5     6421.63     6052.90    316.43 o 
  -2  12   5      185.77      240.04    134.04 o 
  -1  12   5     5552.40     5495.44    187.65 o 
   0  12   5    19520.08    19343.00    355.38 o 
   1  12   5     7431.07     7321.25    172.10 o 
   2  12   5      210.24      108.35    148.72 o 
   3  12   5     2952.08     2836.13    182.05 o 
   4  12   5    10256.93    10283.39    756.74 o 
   5  12   5     8594.40     7839.20    662.70 o 
   6  12   5     2061.87     1896.05    384.59 o 
  -7  13   5     1033.71     1273.05    213.89 o 
  -6  13   5      911.73     1143.53    161.57 o 
  -5  13   5     6465.18     6395.87    410.96 o 
  -4  13   5     9188.08     9199.33    527.38 o 
  -3  13   5     3894.74     3794.51    207.95 o 
  -2  13   5      132.36       74.87    143.08 o 
  -1  13   5     6017.46     6017.68    173.04 o 
   0  13   5     7150.35     7398.54    180.92 o 
   1  13   5     4503.88     4451.29    157.86 o 
   2  13   5      773.42      777.26    183.09 o 
   3  13   5     1861.29     2039.30    265.68 o 
   4  13   5     6830.65     6573.42    258.91 o 
   5  13   5     7684.01     7220.17    325.38 o 
  -4  14   5       57.09      108.96    158.05 o 
  -3  14   5       27.73      336.05    156.52 o 
  -2  14   5        3.12      208.16    205.98 o 
  -1  14   5      211.49      268.29    114.60 o 
   0  14   5       29.84      136.66    125.52 o 
   1  14   5      141.37      157.35    115.29 o 
   2  14   5      125.03        4.53    165.84 o 
 -14   0   6     5572.13     4298.62    419.91 o 
 -13   0   6     1454.33      880.62    287.57 o 
 -12   0   6     1986.89     1270.68    270.65 o 
 -11   0   6    18671.72    13723.75    566.18 o 
 -10   0   6    30134.21    23980.73   1031.87 o 
  -9   0   6    14206.20    13738.67    521.41 o 
  -8   0   6       53.51       97.52    196.03 o 
  -7   0   6    16473.83    15572.55    765.19 o 
  -6   0   6    25464.40    26009.64    890.57 o 
  -5   0   6    36970.02    39366.21   1583.13 o 
  -4   0   6     1258.46     1587.11    102.49 o 
  -3   0   6    26271.72    27705.21   1011.97 o 
  -2   0   6    77865.94    80164.30   1557.26 o 
  -1   0   6    82060.84    80688.48   1122.86 o 
   0   0   6    10227.12    10565.76    297.43 o 
   1   0   6    13473.53    14459.42    387.64 o 
   2   0   6    47878.22    46491.77   1465.71 o 
   3   0   6    31050.94    30714.24   1370.19 o 
   4   0   6     7783.08     7600.20    318.42 o 
   5   0   6       11.95        0.00    122.39 o 
   6   0   6     6483.28     6829.04    280.60 o 
   7   0   6    28361.46    26088.25    971.17 o 
   8   0   6    21459.56    20367.70    992.07 o 
   9   0   6     4309.34     4207.08    334.34 o 
  10   0   6     2068.31     1623.92    309.46 o 
  11   0   6     5174.80     4947.39    401.01 o 
 -14   1   6     2551.53     2388.66    259.24 o 
 -13   1   6      428.30      161.92    213.79 o 
 -12   1   6     1153.05     1071.06    299.01 o 
 -11   1   6     7511.54     5448.26    347.77 o 
 -10   1   6     9766.21     8519.94    302.00 o 
  -9   1   6     4077.78     3761.42    195.95 o 
  -8   1   6        6.69       51.76    120.82 o 
  -7   1   6     6371.68     6630.05    188.14 o 
  -6   1   6    14013.98    15037.51    366.03 o 
  -5   1   6    15669.58    17563.72    583.60 o 
  -4   1   6      213.86      128.56     53.79 o 
  -3   1   6    10559.21    10767.11    360.71 o 
  -2   1   6    32573.12    32477.98    751.31 o 
  -1   1   6    16269.52    16523.16    760.82 o 
   0   1   6      662.32      670.82     42.37 o 
   1   1   6    10925.00    11680.43    255.94 o 
   2   1   6    17794.50    18707.53    839.33 o 
   3   1   6    15020.52    15236.12    612.45 o 
   4   1   6     5520.14     5857.58    187.57 o 
   5   1   6        2.66       74.31     85.77 o 
   6   1   6     2246.76     2110.51    146.91 o 
   7   1   6    10993.25    10912.33    301.69 o 
   8   1   6     7838.00     7620.67    315.43 o 
   9   1   6      995.28     1041.95    181.47 o 
  10   1   6      636.65      714.43    189.34 o 
  11   1   6     2330.54     1505.62    229.36 o 
 -14   2   6      143.54      237.73    266.67 o 
 -13   2   6       52.79      275.03    181.06 o 
 -12   2   6       92.66      493.67    262.66 o 
 -11   2   6      207.60      162.08    176.75 o 
 -10   2   6     1132.22      905.52    168.00 o 
  -9   2   6      204.84      468.11    144.69 o 
  -8   2   6      212.72      342.85    121.12 o 
  -7   2   6     1890.33     1895.79    189.56 o 
  -6   2   6     1812.03     1865.07    105.80 o 
  -5   2   6     1398.79     1919.64    151.75 o 
  -4   2   6      136.86      329.68    153.24 o 
  -3   2   6     1447.24     1668.96     96.52 o 
  -2   2   6     3330.38     3615.02     91.49 o 
  -1   2   6     6728.38     6389.35    172.60 o 
   0   2   6      100.64      233.85     32.24 o 
   1   2   6      838.69      987.16     42.57 o 
   2   2   6     1622.02     1635.81    302.00 o 
   3   2   6     1669.48     1807.69    160.20 o 
   4   2   6      119.03      224.27     75.59 o 
   5   2   6       15.01      201.69    145.28 o 
   6   2   6      271.00      534.34    204.98 o 
   7   2   6     2756.76     2619.61    190.33 o 
   8   2   6      753.75      641.19    166.41 o 
   9   2   6       53.52        0.00    155.80 o 
  10   2   6      818.59      731.85    479.12 o 
  11   2   6      278.08      328.99    327.87 o 
 -14   3   6     3497.36     3552.77    297.30 o 
 -13   3   6     1179.81     1298.42    246.00 o 
 -12   3   6      874.22      485.32    210.38 o 
 -11   3   6    10461.95     9535.15    594.54 o 
 -10   3   6    21830.16    19602.38    640.36 o 
  -9   3   6     5463.12     5251.09    317.42 o 
  -8   3   6      218.09      533.12    171.65 o 
  -7   3   6    11974.02    12159.01    697.53 o 
  -6   3   6    31530.44    32830.97   2927.94 o 
  -5   3   6    23009.04    24507.27    944.80 o 
  -4   3   6     1563.34     1727.94     77.35 o 
  -3   3   6    10950.48    11288.89    311.94 o 
  -2   3   6    43940.18    44134.04    938.68 o 
  -1   3   6    58138.53    59209.71   1094.98 o 
   0   3   6    16080.94    17547.89    307.73 o 
   1   3   6     1891.06     1820.53     51.92 o 
   2   3   6    23715.98    25428.05    681.56 o 
   3   3   6    22441.41    24262.98   2445.34 o 
   4   3   6     9938.60    11113.51    815.94 o 
   5   3   6        0.61        0.00     96.17 o 
   6   3   6     6509.18     6816.05    282.10 o 
   7   3   6    24633.39    24133.96    835.35 o 
   8   3   6    13423.13    13255.35   1055.25 o 
   9   3   6      964.15      917.08    188.26 o 
  10   3   6     2690.56     2552.76    254.56 o 
  11   3   6     6850.62     6359.97    317.58 o 
 -14   4   6     4616.07     4465.18    757.73 o 
 -13   4   6      627.19      414.08    207.03 o 
 -12   4   6     1755.76     1721.15    223.94 o 
 -11   4   6    12297.80    11240.88    572.65 o 
 -10   4   6    15898.66    14151.73    419.07 o 
  -9   4   6     4428.32     4693.07    396.53 o 
  -8   4   6      375.68      468.36    124.94 o 
  -7   4   6    11364.79    11656.90   1373.17 o 
  -6   4   6    33809.75    34496.36   1147.79 o 
  -5   4   6    26159.95    25140.40    775.14 o 
  -4   4   6      531.62      565.53    117.91 o 
  -3   4   6    10946.05    10137.29    272.21 o 
  -2   4   6    50112.21    50043.58   1810.50 o 
  -1   4   6    41574.43    42543.55    820.56 o 
   0   4   6     9960.48    10779.15    250.19 o 
   1   4   6     5184.35     5253.67    153.30 o 
   2   4   6    21672.43    23490.81   1205.01 o 
   3   4   6    27810.37    30016.57   1734.87 o 
   4   4   6    13632.90    14951.84   1098.04 o 
   5   4   6      138.19      162.77    125.38 o 
   6   4   6     8763.31     9037.85    231.36 o 
   7   4   6    22517.48    20949.88   2376.18 o 
   8   4   6    11936.80    10438.75   1566.21 o 
   9   4   6      332.75       96.37    180.05 o 
  10   4   6     1879.41     1753.78    236.60 o 
  11   4   6     6432.37     5883.89    609.47 o 
 -13   5   6        3.43        0.00    208.13 o 
 -12   5   6      271.48      265.92    264.19 o 
 -11   5   6     1070.49      897.34    183.83 o 
 -10   5   6       63.48      159.85    158.13 o 
  -9   5   6      602.35      904.42    154.73 o 
  -8   5   6       64.76       47.79    113.91 o 
  -7   5   6     1095.98      874.28    157.72 o 
  -6   5   6     2941.10     3029.90    493.55 o 
  -5   5   6     6533.41     6550.44    550.26 o 
  -4   5   6      502.79      487.29     67.72 o 
  -3   5   6     1472.71     1478.62     77.15 o 
  -2   5   6     6710.64     7292.73    218.93 o 
  -1   5   6      866.61      800.48     46.82 o 
   0   5   6      441.40      362.70     42.02 o 
   1   5   6      705.47      796.70     50.19 o 
   2   5   6     1414.38     1558.12    118.41 o 
   3   5   6     2646.41     2596.95    390.06 o 
   4   5   6     2510.53     2575.29    132.84 o 
   5   5   6       99.06      124.02    154.23 o 
   6   5   6     1465.80     1591.29    195.53 o 
   7   5   6      969.57      862.33    158.22 o 
   8   5   6      598.21      583.85    167.02 o 
   9   5   6       36.69        0.00    170.23 o 
  10   5   6      189.38      244.36    211.45 o 
  11   5   6      262.75      300.04    254.24 o 
 -13   6   6      954.25      957.81    220.78 o 
 -12   6   6      464.05      588.92    296.03 o 
 -11   6   6     3967.27     4145.03    245.64 o 
 -10   6   6     7922.91     7578.52    269.46 o 
  -9   6   6      711.21      751.85    250.26 o 
  -8   6   6      327.54      569.64    186.57 o 
  -7   6   6     2335.11     2374.60    606.98 o 
  -6   6   6    13705.04    13589.19   1072.67 o 
  -5   6   6     8339.16     7790.75    880.62 o 
  -4   6   6      333.91      301.35     76.62 o 
  -3   6   6     1909.66     1693.16     84.00 o 
  -2   6   6     8357.10     8683.55    225.64 o 
  -1   6   6    12395.71    12905.02    354.81 o 
   0   6   6     1956.85     2008.15     76.84 o 
   1   6   6      470.67      535.52     50.98 o 
   2   6   6     8118.54     8684.49    413.94 o 
   3   6   6     9248.77     9856.52    489.57 o 
   4   6   6     6503.13     6433.89    176.43 o 
   5   6   6      258.71      120.38    108.33 o 
   6   6   6     2691.64     2858.71    305.48 o 
   7   6   6     8482.79     7276.47   1606.51 o 
   8   6   6     3435.64     3250.56   1220.93 o 
   9   6   6       17.21      190.90    170.65 o 
  10   6   6      609.51      487.19    304.49 o 
 -12   7   6     1475.95     1437.58    264.19 o 
 -11   7   6    11097.87     9697.05    323.35 o 
 -10   7   6    17091.60    15992.46    434.16 o 
  -9   7   6     4758.16     4920.90    221.55 o 
  -8   7   6     1910.07     1577.45    155.52 o 
  -7   7   6    13167.98    12989.66   1135.35 o 
  -6   7   6    26413.04    27222.18   1137.84 o 
  -5   7   6    17107.71    16173.21    961.22 o 
  -4   7   6      451.21      506.01     83.80 o 
  -3   7   6     4909.37     5122.36    268.66 o 
  -2   7   6    31711.26    32420.99    878.74 o 
  -1   7   6    39642.50    39767.39    855.62 o 
   0   7   6     6515.95     6378.82    172.36 o 
   1   7   6     1958.77     2054.30     85.89 o 
   2   7   6    26120.41    26902.42   1194.06 o 
   3   7   6    31764.71    30316.70    792.26 o 
   4   7   6     6812.24     6570.80    197.92 o 
   5   7   6       11.90      273.50    189.56 o 
   6   7   6     6518.34     5447.45    817.43 o 
   7   7   6    16439.07    12131.36   3450.34 o 
   8   7   6    10762.04     9921.86   2947.84 o 
   9   7   6      383.98      527.27    432.35 o 
  10   7   6     1483.44     1165.38    240.19 o 
 -12   8   6     1145.59      936.92    215.82 o 
 -11   8   6     4487.51     4214.47    252.62 o 
 -10   8   6     4176.69     4650.67    235.88 o 
  -9   8   6     1510.37     1744.82    188.06 o 
  -8   8   6      276.09      292.50    141.16 o 
  -7   8   6     6462.29     6056.22    572.65 o 
  -6   8   6    11571.15    12054.45    717.93 o 
  -5   8   6     9741.96    10004.63    511.46 o 
  -4   8   6     1384.20     1342.50    100.30 o 
  -3   8   6     3861.36     3857.16    297.52 o 
  -2   8   6    16096.84    16313.71    663.70 o 
  -1   8   6    11253.82    11087.99    217.34 o 
   0   8   6     1663.09     1720.82     97.66 o 
   1   8   6      760.67      651.50     81.15 o 
   2   8   6     7864.39     7932.47    224.80 o 
   3   8   6    13117.78    12833.83    391.94 o 
   4   8   6     3993.57     4100.13    168.56 o 
   5   8   6      185.51      120.92    113.97 o 
   6   8   6     3326.14     3117.09    485.58 o 
   7   8   6     6113.70     5981.77    998.53 o 
   8   8   6     3358.16     3021.45    349.26 o 
   9   8   6      299.38      191.93    181.83 o 
 -11   9   6       91.76      352.31    187.44 o 
 -10   9   6      569.17      474.55    171.80 o 
  -9   9   6      520.96      692.10    163.09 o 
  -8   9   6       38.43       33.68    137.41 o 
  -7   9   6      168.06      176.11    177.62 o 
  -6   9   6      206.87      260.26    120.17 o 
  -5   9   6      162.39      366.75    105.51 o 
  -4   9   6       13.04       19.52     93.70 o 
  -3   9   6       60.36        4.69     89.06 o 
  -2   9   6       26.31        9.91     90.41 o 
  -1   9   6      307.53      228.79     75.63 o 
   0   9   6       70.83       48.28     63.01 o 
   1   9   6       66.24       99.65     65.43 o 
   2   9   6     1870.07     2064.92    237.32 o 
   3   9   6      651.87      735.68    131.35 o 
   4   9   6      104.10       34.58    128.41 o 
   5   9   6      103.97      222.85    121.66 o 
   6   9   6       15.37      355.61    141.64 o 
   7   9   6      411.33      607.24    163.98 o 
   8   9   6      281.69       95.35    179.41 o 
 -10  10   6     7279.35     6859.66    584.09 o 
  -9  10   6     2368.16     2387.51    200.87 o 
  -8  10   6      174.38       54.91    141.94 o 
  -7  10   6     4701.20     4714.15    521.90 o 
  -6  10   6    13827.91    14218.20    437.64 o 
  -5  10   6    10882.30    10766.65    259.63 o 
  -4  10   6      640.63      523.36    108.62 o 
  -3  10   6     4197.26     4176.74    164.98 o 
  -2  10   6    12245.63    12686.42    365.87 o 
  -1  10   6    10569.75    10517.40    229.02 o 
   0  10   6      804.87      962.92    103.92 o 
   1  10   6     1053.46     1103.25     90.55 o 
   2  10   6     9817.68     9642.61    240.89 o 
   3  10   6    19248.29    18403.47   1499.04 o 
   4  10   6     7072.89     6496.66    216.83 o 
   5  10   6      236.54      333.75    162.69 o 
   6  10   6     4020.63     3795.48    210.40 o 
   7  10   6    10342.32     8631.98   1110.48 o 
   8  10   6     4831.07     4714.77    752.26 o 
  -9  11   6     2591.91     2708.51    211.36 o 
  -8  11   6      248.24      353.67    159.96 o 
  -7  11   6     6679.69     7450.35    350.26 o 
  -6  11   6    13259.11    13392.27    388.36 o 
  -5  11   6     5757.28     5524.69    196.00 o 
  -4  11   6      408.75      331.83    119.57 o 
  -3  11   6     3177.51     3351.14    170.27 o 
  -2  11   6    11345.17    11860.28    346.92 o 
  -1  11   6    13436.68    13878.03    304.22 o 
   0  11   6     3232.44     3312.89    121.11 o 
   1  11   6     1332.04     1260.45    100.47 o 
   2  11   6    12315.61    12331.15    652.75 o 
   3  11   6    17900.43    17637.09    478.62 o 
   4  11   6     6186.63     5843.73    230.51 o 
   5  11   6       28.35      140.39    183.59 o 
   6  11   6     4497.58     4027.57    948.78 o 
   7  11   6     8049.89     7225.38    396.53 o 
  -8  12   6       23.22        0.00    157.97 o 
  -7  12   6      458.14      654.98    246.28 o 
  -6  12   6     1704.89     1532.84    168.78 o 
  -5  12   6      604.14      491.48    135.11 o 
  -4  12   6        0.65        0.00    126.39 o 
  -3  12   6      233.16      336.09    289.56 o 
  -2  12   6     1494.95     1861.87    221.90 o 
  -1  12   6     1506.53     1539.84    179.67 o 
   0  12   6       81.64      108.10     98.39 o 
   1  12   6      211.07      259.78     97.64 o 
   2  12   6     1234.06     1028.28    161.74 o 
   3  12   6     2100.05     1960.30    305.98 o 
   4  12   6     1227.76     1140.43    171.19 o 
   5  12   6        6.23        0.00    151.51 o 
  -6  13   6     4127.82     3577.70    202.48 o 
  -5  13   6     2001.98     1803.86    171.35 o 
  -4  13   6       84.11       54.06    152.95 o 
  -3  13   6      543.54      337.58    159.64 o 
  -2  13   6     1609.43     1799.61    178.57 o 
  -1  13   6     2900.58     2928.79    141.22 o 
   0  13   6     1092.35     1148.37    186.85 o 
   1  13   6      305.57      207.70    110.34 o 
   2  13   6     1761.31     1778.77    189.61 o 
   3  13   6     3077.90     3215.53    216.27 o 
   4  13   6     1241.81      937.70    183.69 o 
  -4  14   6      106.16      109.43    155.64 o 
  -3  14   6     3086.25     3502.84    238.32 o 
  -2  14   6     8881.72    10105.38    371.05 o 
  -1  14   6     7892.29     7783.57    359.92 o 
   0  14   6     1956.73     1743.93    139.63 o 
   1  14   6      438.60      446.69    121.95 o 
 -14   1   7      426.92       68.13    269.47 o 
 -13   1   7     4058.39     2963.41    665.19 o 
 -12   1   7    13370.53     9378.08    429.86 o 
 -11   1   7     9038.61     7692.14    281.79 o 
 -10   1   7       33.47       77.71    159.42 o 
  -9   1   7     5287.29     5086.84    207.91 o 
  -8   1   7    17204.92    18014.17    967.19 o 
  -7   1   7    12024.21    14381.57    389.43 o 
  -6   1   7      431.21      513.46     85.83 o 
  -5   1   7     1927.45     2187.01     87.87 o 
  -4   1   7    30404.45    31358.44    915.63 o 
  -3   1   7    30080.16    28913.64   1979.16 o 
  -2   1   7    18691.59    19256.82    455.49 o 
  -1   1   7      571.05      508.15     37.62 o 
   0   1   7    12416.06    12200.45    228.08 o 
   1   1   7    19270.85    19522.08    419.86 o 
   2   1   7    21150.11    21374.84   1487.60 o 
   3   1   7      199.69      297.29     66.74 o 
   4   1   7     6030.64     6607.40    198.61 o 
   5   1   7    16735.14    16436.66    484.37 o 
   6   1   7    19430.80    19836.21    530.15 o 
   7   1   7     4289.71     4675.34    211.94 o 
   8   1   7      454.55      552.79    165.59 o 
   9   1   7     6158.63     5649.79    269.15 o 
  10   1   7     5739.62     5640.05    306.38 o 
  11   1   7     1534.25     1300.09    227.32 o 
 -14   2   7      425.25      445.00    217.23 o 
 -13   2   7     6525.97     4811.20    298.23 o 
 -12   2   7    17649.19    13210.09   1099.03 o 
 -11   2   7    12910.41    10233.57    475.63 o 
 -10   2   7       47.57      194.03    172.14 o 
  -9   2   7    10823.96    10615.49    441.80 o 
  -8   2   7    26383.61    27693.63    770.73 o 
  -7   2   7    23082.52    25001.58    868.18 o 
  -6   2   7     2049.84     2467.74    150.75 o 
  -5   2   7     5326.55     5969.14    171.65 o 
  -4   2   7    37158.11    37047.16    962.65 o 
  -3   2   7    42078.72    41367.32    958.10 o 
  -2   2   7    11877.62    12043.33    351.45 o 
  -1   2   7      590.75      658.42     39.49 o 
   0   2   7    13925.67    14192.25    270.74 o 
   1   2   7    55339.70    54872.93    818.66 o 
   2   2   7    30143.37    29228.46   2817.49 o 
   3   2   7     2024.92     1923.73    104.98 o 
   4   2   7     7451.48     8185.10    396.03 o 
   5   2   7    27610.88    29853.43   2466.73 o 
   6   2   7    27253.62    29381.30    920.71 o 
   7   2   7     6211.60     6582.24    230.16 o 
   8   2   7     1343.21     1228.14    186.24 o 
   9   2   7     8569.24     8081.11    995.55 o 
  10   2   7    10591.69     9665.09    519.91 o 
  11   2   7     3670.10     3086.67    357.22 o 
 -14   3   7       15.47      125.78    216.71 o 
 -13   3   7     1414.10     1019.64    231.04 o 
 -12   3   7     3887.08     3452.63    246.75 o 
 -11   3   7     4962.91     4385.36    291.05 o 
 -10   3   7       80.12      146.91    162.19 o 
  -9   3   7     2773.15     3048.35    197.02 o 
  -8   3   7     5492.38     5265.70    296.53 o 
  -7   3   7     3264.58     3200.06    143.08 o 
  -6   3   7      183.64      242.24    106.97 o 
  -5   3   7     3650.57     3810.88    112.44 o 
  -4   3   7     4165.16     4139.77    188.06 o 
  -3   3   7     6242.49     6370.21    313.44 o 
  -2   3   7     3891.76     4252.57     97.73 o 
  -1   3   7      436.38      474.69     53.43 o 
   0   3   7     3489.82     3975.49     70.59 o 
   1   3   7    18992.31    20063.41    354.07 o 
   2   3   7     2309.05     2395.25     93.77 o 
   3   3   7     1774.27     1740.03    126.37 o 
   4   3   7     1626.03     1878.42    112.28 o 
   5   3   7     6507.48     7701.64    462.70 o 
   6   3   7     4846.12     5277.01    272.64 o 
   7   3   7     2516.22     2628.57    193.60 o 
   8   3   7       15.63        0.00    161.68 o 
   9   3   7     1533.20     1643.53    220.02 o 
  10   3   7     3011.69     2975.48    271.65 o 
  11   3   7      858.46      824.74    278.12 o 
 -13   4   7      686.78      866.87    229.02 o 
 -12   4   7     2021.94     1835.46    224.98 o 
 -11   4   7     1742.47     1665.79    197.79 o 
 -10   4   7      133.61       88.15    145.52 o 
  -9   4   7     2789.13     2962.20    270.16 o 
  -8   4   7     1257.88     1320.27    140.96 o 
  -7   4   7     4357.70     4642.04    317.42 o 
  -6   4   7     1275.55     1459.59    102.01 o 
  -5   4   7     1113.23     1279.07     87.83 o 
  -4   4   7     5614.00     5575.34    144.49 o 
  -3   4   7     8210.01     8121.98    286.57 o 
  -2   4   7     9769.38    10413.97    288.89 o 
  -1   4   7     1587.32     1675.41     78.56 o 
   0   4   7     1905.83     2119.42     57.57 o 
   1   4   7     3932.01     4051.57     88.49 o 
   2   4   7     4343.31     4770.90    134.80 o 
   3   4   7      224.69      212.13     76.70 o 
   4   4   7     3197.82     3793.83    337.32 o 
   5   4   7     4046.90     4265.73    554.24 o 
   6   4   7     2390.00     2637.80    161.80 o 
   7   4   7      678.15      700.59    155.23 o 
   8   4   7      328.21      174.40    157.56 o 
   9   4   7      787.19      540.15    192.40 o 
  10   4   7     1260.23      966.98    254.27 o 
 -13   5   7     5803.89     5528.99    310.69 o 
 -12   5   7    12306.03    11743.87    393.53 o 
 -11   5   7     7033.40     6040.50    324.39 o 
 -10   5   7       28.20      182.47    226.37 o 
  -9   5   7    13408.61    12855.23    738.83 o 
  -8   5   7    16342.52    16071.67   1064.70 o 
  -7   5   7    20594.77    20743.04   1747.81 o 
  -6   5   7     7219.40     6991.90    298.02 o 
  -5   5   7     2348.85     2008.53    101.58 o 
  -4   5   7    26041.53    26084.38    906.99 o 
  -3   5   7    52797.19    53151.60   1871.19 o 
  -2   5   7    14408.36    14982.62    418.49 o 
  -1   5   7      614.02      677.33     46.41 o 
   0   5   7    17709.39    18041.46    336.19 o 
   1   5   7    39387.24    38971.53    797.94 o 
   2   5   7    15052.78    16098.53   1388.10 o 
   3   5   7      272.18      168.97    128.86 o 
   4   5   7     5055.79     5345.93    165.18 o 
   5   5   7    16750.90    17045.98    739.32 o 
   6   5   7    19586.35    19608.74    542.33 o 
   7   5   7     4258.62     3808.62    406.48 o 
   8   5   7     2604.45     2356.46    321.40 o 
   9   5   7     7454.37     6766.26   1174.16 o 
  10   5   7    10317.92     9726.14   2435.39 o 
 -13   6   7     3814.37     3579.15    278.38 o 
 -12   6   7     7482.77     6868.87    299.06 o 
 -11   6   7     5676.56     5231.28    265.65 o 
 -10   6   7       49.61       84.56    157.04 o 
  -9   6   7     6296.66     6380.88    353.24 o 
  -8   6   7    17142.74    16658.91    583.54 o 
  -7   6   7    12837.82    13095.62    724.89 o 
  -6   6   7     3110.99     3565.43    141.67 o 
  -5   6   7     2942.09     2885.13    119.15 o 
  -4   6   7    15611.09    14614.84    374.30 o 
  -3   6   7    22713.30    21489.40    585.97 o 
  -2   6   7    14535.50    15478.47    403.56 o 
  -1   6   7       73.44      129.24     45.42 o 
   0   6   7    11480.01    11001.71    219.20 o 
   1   6   7    16560.23    15770.22    522.50 o 
   2   6   7    10194.12    10591.22    300.44 o 
   3   6   7      911.81      896.98    154.73 o 
   4   6   7     3928.56     3887.91    368.67 o 
   5   6   7     9718.07     9254.98    314.44 o 
   6   6   7    10538.89     9869.88    684.10 o 
   7   6   7     3192.71     3426.95    204.47 o 
   8   6   7      158.06      308.76    159.06 o 
   9   6   7     6116.46     6392.03   1609.99 o 
  10   6   7     8663.10     7795.86   1782.63 o 
 -12   7   7       16.17        9.53    181.04 o 
 -11   7   7        0.18      237.84    205.90 o 
 -10   7   7      118.89        0.00    162.52 o 
  -9   7   7        5.37      167.81    144.62 o 
  -8   7   7     2712.08     2872.31    173.41 o 
  -7   7   7       56.23      133.51    112.45 o 
  -6   7   7     1046.54      930.48    120.11 o 
  -5   7   7      160.08      248.08     93.19 o 
  -4   7   7      133.04      222.04    186.07 o 
  -3   7   7       11.44       60.66     74.11 o 
  -2   7   7        6.01      145.55     76.98 o 
  -1   7   7       39.39       78.31     52.02 o 
   0   7   7      158.55      282.92     55.29 o 
   1   7   7       39.29       68.11     55.19 o 
   2   7   7       65.52       46.40     86.33 o 
   3   7   7      189.50      274.27     96.38 o 
   4   7   7      141.05       91.06    111.65 o 
   5   7   7        4.13      104.75    115.84 o 
   6   7   7       21.48      290.84    270.16 o 
   7   7   7        6.94      142.40    151.83 o 
   8   7   7      331.09      380.81    167.68 o 
   9   7   7      115.95        0.00    189.39 o 
 -12   8   7     5040.02     5683.57    291.26 o 
 -11   8   7     3827.88     3454.66    297.52 o 
 -10   8   7      349.38      584.68    164.29 o 
  -9   8   7     3333.77     3284.26    226.37 o 
  -8   8   7     9391.12     9815.11    669.67 o 
  -7   8   7     7468.31     8095.93    559.72 o 
  -6   8   7     1402.60     1637.82    148.76 o 
  -5   8   7     1026.08      983.35    110.64 o 
  -4   8   7     9196.83     9164.09    313.19 o 
  -3   8   7    14995.43    14408.82    806.49 o 
  -2   8   7     5129.95     5368.95    188.56 o 
  -1   8   7      584.34      676.89     66.07 o 
   0   8   7     9755.28     9821.78    269.01 o 
   1   8   7    18281.14    17936.26    487.89 o 
   2   8   7    13290.13    13075.13    358.63 o 
   3   8   7       21.90        0.00     97.27 o 
   4   8   7     3202.95     2962.31    232.84 o 
   5   8   7     6129.11     5244.12    211.59 o 
   6   8   7     8427.33     7209.86    347.27 o 
   7   8   7     1527.02     1439.51    178.85 o 
   8   8   7      815.46      801.73    194.47 o 
   9   8   7     3248.44     3330.57   1103.51 o 
 -11   9   7     4758.41     4594.85    267.47 o 
 -10   9   7        3.51       31.98    166.84 o 
  -9   9   7     4628.55     4723.08    235.51 o 
  -8   9   7    13167.85    14789.11   1065.70 o 
  -7   9   7    14987.34    16994.62   1074.16 o 
  -6   9   7     4815.60     4979.49    180.44 o 
  -5   9   7     1597.52     1627.84    138.81 o 
  -4   9   7    14986.56    14757.89   1247.30 o 
  -3   9   7    18844.87    19451.64    595.01 o 
  -2   9   7     8534.06     8369.70    238.65 o 
  -1   9   7      981.26      999.92     77.91 o 
   0   9   7    15868.11    15371.97    336.48 o 
   1   9   7    19018.56    18371.39    418.59 o 
   2   9   7    20263.00    20591.62    649.04 o 
   3   9   7     2165.86     2268.56    151.26 o 
   4   9   7     3042.01     2799.98    172.21 o 
   5   9   7    11590.80    10804.77    619.92 o 
   6   9   7    12881.65    11716.74    885.10 o 
   7   9   7     2246.15     1993.46    559.72 o 
   8   9   7      777.08      931.81    205.98 o 
 -10  10   7        7.85       44.10    164.91 o 
  -9  10   7     1507.48     2031.47    527.87 o 
  -8  10   7     3576.42     3785.91    213.05 o 
  -7  10   7     2327.99     2512.42    174.54 o 
  -6  10   7       33.85      217.60    113.53 o 
  -5  10   7     1036.54     1035.03    129.04 o 
  -4  10   7     3087.85     3281.86    275.13 o 
  -3  10   7     4699.12     4970.75    177.86 o 
  -2  10   7     2212.07     2262.37    142.79 o 
  -1  10   7       76.58      237.51     75.73 o 
   0  10   7     2566.21     2489.17    106.35 o 
   1  10   7     7918.07     7790.49    193.25 o 
   2  10   7     4778.47     4980.65    395.53 o 
   3  10   7       60.78       56.54    128.81 o 
   4  10   7     1992.80     2132.27    174.44 o 
   5  10   7     4551.22     4077.51    203.95 o 
   6  10   7     2917.68     3010.65    611.46 o 
   7  10   7      293.13      370.61    185.58 o 
  -9  11   7      164.51      138.31    175.66 o 
  -8  11   7     1401.01     1466.37    180.09 o 
  -7  11   7     1401.54     1482.81    225.38 o 
  -6  11   7      507.70      606.45    243.29 o 
  -5  11   7       16.29       50.68    113.49 o 
  -4  11   7     2667.39     2892.58    159.62 o 
  -3  11   7     3486.67     3563.89    276.62 o 
  -2  11   7      142.16      230.57    148.26 o 
  -1  11   7      741.68      775.18     92.02 o 
   0  11   7      889.15     1080.04    247.53 o 
   1  11   7      921.81     1027.45     99.82 o 
   2  11   7      847.63     1110.33    180.60 o 
   3  11   7        8.22      135.73    174.63 o 
   4  11   7       57.95      516.51    145.71 o 
   5  11   7      473.97      718.06    188.06 o 
   6  11   7     1655.60     1713.07    308.47 o 
  -8  12   7     7749.50     8350.98    299.92 o 
  -7  12   7     9674.97     9640.20    295.29 o 
  -6  12   7     2488.49     2377.32    183.01 o 
  -5  12   7     1410.12     1446.01    235.33 o 
  -4  12   7     7782.99     7926.45    237.30 o 
  -3  12   7    10670.38    10631.78   1072.67 o 
  -2  12   7     4374.67     4477.52    410.46 o 
  -1  12   7       99.43      100.06     92.10 o 
   0  12   7     7925.95     7933.16    373.28 o 
   1  12   7    12945.08    13887.28    472.85 o 
   2  12   7     7618.54     8187.23    276.83 o 
   3  12   7      489.91      405.95    156.25 o 
   4  12   7     1648.58     1600.43    236.82 o 
   5  12   7     5938.62     5979.34    313.43 o 
  -6  13   7      916.69      959.36    158.88 o 
  -5  13   7     1242.06     1351.31    245.28 o 
  -4  13   7     6711.89     6804.51    270.09 o 
  -3  13   7     8771.42     9031.84    319.41 o 
  -2  13   7     2248.83     2329.87    198.38 o 
  -1  13   7      242.45      386.63    106.20 o 
   0  13   7     5215.48     5052.99    166.63 o 
   1  13   7     8624.42     8900.96    225.49 o 
   2  13   7     4629.16     4561.14    244.04 o 
   3  13   7      280.59      450.23    182.59 o 
  -2  14   7      179.65       73.01    192.67 o 
  -1  14   7        1.94       77.14    116.95 o 
 -14   0   8    10133.76     6838.99    474.64 o 
 -13   0   8     9194.71     7238.00    472.65 o 
 -12   0   8     3964.89     3238.89    359.21 o 
 -11   0   8     3256.80     2457.78    293.54 o 
 -10   0   8    13715.48    14023.26    588.08 o 
  -9   0   8    17517.03    19062.19    773.15 o 
  -8   0   8     8971.07    10272.91    325.38 o 
  -7   0   8     2224.40     3040.88    188.06 o 
  -6   0   8    23389.38    27731.08   1026.89 o 
  -5   0   8    51512.00    51115.78   1755.27 o 
  -4   0   8    36731.82    34967.09   1375.16 o 
  -3   0   8      115.45       73.63     80.60 o 
  -2   0   8    16061.14    18406.46    650.76 o 
  -1   0   8    35821.25    36471.63    929.40 o 
   0   0   8    22292.02    21736.14    616.65 o 
   1   0   8     8831.65     9205.74    355.23 o 
   2   0   8     3097.32     2821.96    136.32 o 
   3   0   8    19856.70    17692.01    745.29 o 
   4   0   8    37871.54    38949.29   1881.64 o 
   5   0   8    18952.84    20256.26    834.85 o 
   6   0   8      223.07       57.71    172.14 o 
   7   0   8     6252.76     6745.45    342.30 o 
   8   0   8    14532.03    15439.21    497.53 o 
   9   0   8     9335.18     9599.26    517.43 o 
  10   0   8       49.28        0.00    271.65 o 
 -14   1   8     4123.78     2981.87    353.24 o 
 -13   1   8     3310.93     2901.00    252.08 o 
 -12   1   8      709.20      588.08    237.82 o 
 -11   1   8     1374.68     1266.14    222.89 o 
 -10   1   8     5821.26     5774.91    239.80 o 
  -9   1   8     6828.66     7238.93    247.21 o 
  -8   1   8     4085.56     4797.61    176.65 o 
  -7   1   8      723.13      838.30    113.44 o 
  -6   1   8    11177.79    12456.06    345.47 o 
  -5   1   8    18923.04    20715.72    841.32 o 
  -4   1   8    10960.76    11542.07    306.93 o 
  -3   1   8      331.94      483.06     64.68 o 
  -2   1   8    17631.88    17708.33    437.97 o 
  -1   1   8    15841.86    15785.52    284.42 o 
   0   1   8     9503.35     9480.31    193.40 o 
   1   1   8     5971.94     5723.31    118.20 o 
   2   1   8     1373.31     1501.18    229.36 o 
   3   1   8     7851.32     7817.19    295.53 o 
   4   1   8    13710.66    14213.81   1256.75 o 
   5   1   8     6886.19     7002.22    342.80 o 
   6   1   8      128.24       47.22    123.81 o 
   7   1   8     3518.34     3806.88    346.78 o 
   8   1   8     5800.65     6935.48    347.27 o 
   9   1   8     2846.12     3308.38    302.00 o 
  10   1   8       89.18        0.00    200.83 o 
 -14   2   8      484.15      402.27    222.19 o 
 -13   2   8      315.02      293.55    202.31 o 
 -12   2   8       86.03      133.35    185.68 o 
 -11   2   8      896.06      899.78    187.15 o 
 -10   2   8      469.94      676.62    168.74 o 
  -9   2   8      737.76     1000.91    152.51 o 
  -8   2   8      533.03      575.97    122.75 o 
  -7   2   8        1.82      109.66     95.03 o 
  -6   2   8      877.73     1099.97    107.47 o 
  -5   2   8     2214.14     2493.43    103.49 o 
  -4   2   8     4340.80     4925.86    151.75 o 
  -3   2   8      131.48      108.16     53.69 o 
  -2   2   8     1242.36     1123.25     66.49 o 
  -1   2   8     2548.77     2535.85     86.89 o 
   0   2   8      572.93      517.52     42.86 o 
   1   2   8      346.22      386.99     44.38 o 
   2   2   8       27.28        0.00     60.49 o 
   3   2   8     3071.32     3179.71    356.23 o 
   4   2   8     1133.14     1249.29    156.72 o 
   5   2   8      649.90      769.16    118.31 o 
   6   2   8       29.46       52.65    119.91 o 
   7   2   8     1263.95     1606.02    175.47 o 
   8   2   8     1580.39     1747.49    192.08 o 
   9   2   8      181.37      427.60    269.66 o 
  10   2   8       46.20      118.45    206.76 o 
 -14   3   8     6711.38     5458.07    345.28 o 
 -13   3   8     5365.99     4868.41    310.75 o 
 -12   3   8     1427.50     1275.02    231.72 o 
 -11   3   8     2071.94     2140.67    205.13 o 
 -10   3   8    12233.94    12193.53    315.32 o 
  -9   3   8    15966.95    17742.11    631.36 o 
  -8   3   8     5751.13     6652.48    305.98 o 
  -7   3   8       40.82      187.94     98.00 o 
  -6   3   8    16330.64    16753.81    489.12 o 
  -5   3   8    38069.62    38212.82   1418.94 o 
  -4   3   8    27878.74    28189.05    939.46 o 
  -3   3   8      546.03      571.08     63.31 o 
  -2   3   8     6750.69     6736.38    166.54 o 
  -1   3   8    21594.26    21523.58    422.50 o 
   0   3   8    21779.38    21898.24    389.91 o 
   1   3   8     6784.02     6765.55    113.87 o 
   2   3   8     5285.88     5447.23    150.55 o 
   3   3   8    20999.78    21257.64   2487.13 o 
   4   3   8    27169.94    28203.57   1438.84 o 
   5   3   8     9135.10     9022.06    799.03 o 
   6   3   8      334.52      449.41    134.91 o 
   7   3   8     8010.52     8669.10    267.89 o 
   8   3   8    10684.02    11895.64    356.61 o 
   9   3   8     5137.52     5291.14    474.64 o 
  10   3   8      302.78      272.21    206.56 o 
 -13   4   8     5791.59     5204.06    427.87 o 
 -12   4   8      841.80      534.22    206.76 o 
 -11   4   8     1982.27     2272.34    216.90 o 
 -10   4   8    16148.05    15022.55    492.74 o 
  -9   4   8    15921.63    15941.45    447.01 o 
  -8   4   8     5395.17     6013.59    351.25 o 
  -7   4   8      561.39      322.60    149.26 o 
  -6   4   8    17798.97    18639.50    542.25 o 
  -5   4   8    30132.45    30589.05    874.50 o 
  -4   4   8    22038.97    21918.54    593.25 o 
  -3   4   8     1530.36     1455.76     82.31 o 
  -2   4   8    12711.16    13057.02    385.77 o 
  -1   4   8    25236.31    25389.98    472.76 o 
   0   4   8    32998.58    32823.83    723.20 o 
   1   4   8     6835.73     6829.64    155.54 o 
   2   4   8     7590.58     8336.14    572.65 o 
   3   4   8    24564.92    25229.37   1727.91 o 
   4   4   8    24099.86    24932.96   1994.58 o 
   5   4   8     6146.00     6269.25    426.88 o 
   6   4   8      139.19      334.48    262.69 o 
   7   4   8     9223.59     9489.95    400.51 o 
   8   4   8     9788.28     9926.91    942.81 o 
   9   4   8     4885.56     4230.41    747.78 o 
  10   4   8      683.07      273.01    258.71 o 
 -13   5   8      368.27      438.09    407.97 o 
 -12   5   8        1.68      141.02    177.38 o 
 -11   5   8      272.52      382.41    201.68 o 
 -10   5   8     1186.44     1270.87    278.12 o 
  -9   5   8      831.01     1099.35    148.45 o 
  -8   5   8     1595.75     1685.19    150.27 o 
  -7   5   8      250.13      549.83    108.24 o 
  -6   5   8      501.45      661.37     94.58 o 
  -5   5   8     2100.53     2550.07    290.55 o 
  -4   5   8     1009.72      945.22    128.86 o 
  -3   5   8      148.29      214.45     69.30 o 
  -2   5   8      604.74      492.20     73.18 o 
  -1   5   8     1682.06     1804.04     62.30 o 
   0   5   8     4279.16     4340.50    104.96 o 
   1   5   8      699.20      701.06     56.37 o 
   2   5   8       65.55      139.70     78.60 o 
   3   5   8     1406.74     1296.33    182.09 o 
   4   5   8     3490.58     3563.17    270.16 o 
   5   5   8      303.28      235.21    220.90 o 
   6   5   8      449.65      419.98    280.11 o 
   7   5   8      793.36      980.08    167.99 o 
   8   5   8      256.41      434.46    170.57 o 
   9   5   8      537.81      300.88    282.59 o 
 -13   6   8     2327.93     2225.72    256.84 o 
 -12   6   8      376.42       15.70    205.40 o 
 -11   6   8      699.40      375.41    230.28 o 
 -10   6   8     5231.38     4979.86    251.45 o 
  -9   6   8     5853.49     5206.71    414.44 o 
  -8   6   8      913.52      789.16    136.85 o 
  -7   6   8      871.11     1189.19    280.60 o 
  -6   6   8     3863.31     3589.63    284.58 o 
  -5   6   8    13134.94    12545.95    347.53 o 
  -4   6   8    11349.92    11492.89    501.01 o 
  -3   6   8       78.80       92.30     72.82 o 
  -2   6   8     7788.32     8032.37    277.12 o 
  -1   6   8     9215.01     8716.68    193.47 o 
   0   6   8     6724.38     6421.52    137.54 o 
   1   6   8      555.28      470.01     60.43 o 
   2   6   8      582.36      743.27     98.34 o 
   3   6   8     2880.57     3004.60    281.10 o 
   4   6   8     5327.53     5379.83    255.73 o 
   5   6   8     4422.12     4439.22    183.39 o 
   6   6   8       84.26       92.38    127.85 o 
   7   6   8     3462.17     3236.22    205.38 o 
   8   6   8     5406.99     5037.56   1261.72 o 
   9   6   8     2237.75     2317.06    305.98 o 
 -12   7   8      731.30      733.80    206.13 o 
 -11   7   8     1756.62     1926.66    324.39 o 
 -10   7   8    12475.00    12503.38    667.18 o 
  -9   7   8    17001.26    17486.97   1210.98 o 
  -8   7   8     7189.08     8046.78    480.11 o 
  -7   7   8      449.63      358.51    114.37 o 
  -6   7   8    17560.33    17045.90    445.71 o 
  -5   7   8    28254.38    27288.87    743.36 o 
  -4   7   8    14006.64    13032.81    361.62 o 
  -3   7   8       67.57       23.47     79.19 o 
  -2   7   8     9957.13     8972.54    307.23 o 
  -1   7   8    23637.02    22328.57    554.53 o 
   0   7   8    20104.09    20855.86    401.83 o 
   1   7   8     5327.54     5376.88    158.27 o 
   2   7   8     1467.59     1592.34    125.04 o 
   3   7   8    22833.08    23103.19   1943.33 o 
   4   7   8    17928.92    18251.79    498.04 o 
   5   7   8     5231.79     5073.23    196.39 o 
   6   7   8       56.17      137.66    139.53 o 
   7   7   8     6614.10     6463.70    623.90 o 
   8   7   8     9676.71     8994.53   2517.98 o 
   9   7   8     7044.29     6285.59   1457.25 o 
 -11   8   8     1074.94     1192.92    200.79 o 
 -10   8   8     4927.54     5530.41    278.45 o 
  -9   8   8     7347.90     7710.42    269.75 o 
  -8   8   8     4315.04     4140.43    195.92 o 
  -7   8   8      506.89      646.03    269.66 o 
  -6   8   8     5777.58     6060.27    291.55 o 
  -5   8   8    10841.89    10201.76    336.09 o 
  -4   8   8     4430.82     4182.91    302.50 o 
  -3   8   8      197.91      244.78    132.34 o 
  -2   8   8     3239.54     3258.34    160.20 o 
  -1   8   8    12272.04    12367.20    326.08 o 
   0   8   8     8714.53     8952.14    287.49 o 
   1   8   8     1612.91     1582.29    116.05 o 
   2   8   8      771.31      764.20    220.90 o 
   3   8   8     7058.84     7021.94    374.64 o 
   4   8   8     6674.68     6278.99    308.47 o 
   5   8   8     2219.74     2269.60    197.52 o 
   6   8   8       71.60      523.78    179.54 o 
   7   8   8     1892.41     1739.51    188.69 o 
   8   8   8     4364.52     3686.48    789.08 o 
 -11   9   8       77.56       51.03    173.52 o 
 -10   9   8      147.08      170.53    164.91 o 
  -9   9   8      222.61      182.09    182.09 o 
  -8   9   8       73.63      176.68    201.50 o 
  -7   9   8        4.62       83.26    124.47 o 
  -6   9   8       17.78       59.22    104.46 o 
  -5   9   8       36.41       81.11    107.08 o 
  -4   9   8      178.49      105.95     93.96 o 
  -3   9   8      110.59      107.96     98.51 o 
  -2   9   8      138.69      172.86    104.98 o 
  -1   9   8      176.87      233.75     82.71 o 
   0   9   8      886.06     1047.81     82.13 o 
   1   9   8      920.79      905.45    105.28 o 
   2   9   8       47.71      170.42    117.42 o 
   3   9   8      582.98      587.78    160.70 o 
   4   9   8      303.11        0.00    241.80 o 
   5   9   8       77.80      190.64    139.27 o 
   6   9   8       53.01        0.00    141.52 o 
   7   9   8      198.57      312.77    173.88 o 
 -10  10   8     6663.50     6675.72    286.75 o 
  -9  10   8     6721.89     6936.81    544.29 o 
  -8  10   8     2167.13     2506.42    197.02 o 
  -7  10   8      125.89       15.18    135.25 o 
  -6  10   8     4428.49     4352.92    184.39 o 
  -5  10   8     9550.24     9038.73    485.58 o 
  -4  10   8     6609.23     6252.91    289.06 o 
  -3  10   8      265.23      298.08    118.68 o 
  -2  10   8     5886.88     6229.31    205.28 o 
  -1  10   8    16670.61    15645.01    456.87 o 
   0  10   8    12358.54    12201.41    234.04 o 
   1  10   8     3648.51     3400.66    119.10 o 
   2  10   8      546.86      755.16    133.82 o 
   3  10   8     9218.78     9341.22    344.79 o 
   4  10   8     8038.50     7867.93    250.31 o 
   5  10   8     3438.55     3342.73    201.94 o 
   6  10   8       78.84      146.53    150.50 o 
  -9  11   8     8911.66     8901.49    568.17 o 
  -8  11   8     2380.84     2386.42    206.51 o 
  -7  11   8      352.59      379.28    333.34 o 
  -6  11   8     7082.00     6336.55    426.38 o 
  -5  11   8    11361.29    11927.40    316.50 o 
  -4  11   8     5475.51     5565.20    610.46 o 
  -3  11   8      163.91      337.65    130.02 o 
  -2  11   8     4897.10     4920.97    201.93 o 
  -1  11   8    15380.24    15596.13    308.77 o 
   0  11   8    15164.30    15591.68    434.89 o 
   1  11   8     2894.98     2876.41    132.71 o 
   2  11   8     1558.64     1744.71    167.17 o 
   3  11   8     8883.18     8925.14    272.94 o 
   4  11   8     8752.45     8460.17    337.82 o 
   5  11   8     3359.42     2943.42    224.38 o 
  -7  12   8        7.41       85.90    159.79 o 
  -6  12   8     1402.58     1238.33    173.64 o 
  -5  12   8     2143.62     2188.55    251.75 o 
  -4  12   8      462.38      390.59    170.15 o 
  -3  12   8       58.01        0.00    150.38 o 
  -2  12   8      981.93     1086.67    164.24 o 
  -1  12   8     2342.69     2327.85    125.30 o 
   0  12   8     1195.30     1356.77    117.88 o 
   1  12   8       36.61      124.92    101.93 o 
   2  12   8       12.91        0.00    142.74 o 
   3  12   8      526.14      499.94    180.60 o 
   4  12   8     1099.10     1179.72    176.73 o 
  -5  13   8     2277.48     2216.41    192.14 o 
  -4  13   8     1560.66     1483.62    183.18 o 
  -3  13   8      114.68      123.31    157.07 o 
  -2  13   8      792.69      768.94    163.59 o 
  -1  13   8     1743.62     1603.30    132.44 o 
   0  13   8     2672.29     2446.04    144.79 o 
   1  13   8      927.06      756.15    123.48 o 
   2  13   8      365.03      551.70    175.08 o 
 -14   1   9     1328.78     1020.09    238.39 o 
 -13   1   9      169.67      340.71    254.24 o 
 -12   1   9     5776.27     6002.97    281.06 o 
 -11   1   9    10831.85    10295.71    337.98 o 
 -10   1   9     3340.33     3978.04    275.63 o 
  -9   1   9       22.94      155.14    125.19 o 
  -8   1   9     7608.32     9282.77    227.24 o 
  -7   1   9    18538.79    19366.38   1035.35 o 
  -6   1   9    11965.69    11462.51    508.47 o 
  -5   1   9     2816.02     2943.89    139.31 o 
  -4   1   9      855.28      871.89    103.49 o 
  -3   1   9    16107.53    16239.67    417.49 o 
  -2   1   9    20919.08    20856.39    548.10 o 
  -1   1   9    12287.62    12860.90    382.04 o 
   0   1   9        9.69       19.12     40.28 o 
   1   1   9    16671.64    16380.12    327.16 o 
   2   1   9    29994.30    30475.74   1767.71 o 
   3   1   9    13439.92    14220.20   1211.97 o 
   4   1   9      481.44      588.40     97.32 o 
   5   1   9     5749.97     5970.21    627.88 o 
   6   1   9     6582.07     7728.03    232.60 o 
   7   1   9     6954.97     7832.10    379.11 o 
   8   1   9     1855.56     1848.55    213.52 o 
   9   1   9      632.65      610.67    197.91 o 
  10   1   9     5375.00     4726.73    305.12 o 
 -14   2   9     1868.00     1454.96    265.18 o 
 -13   2   9      895.70      569.56    231.10 o 
 -12   2   9     9576.59     8973.37    747.78 o 
 -11   2   9    13655.70    13433.56    370.81 o 
 -10   2   9     4691.68     4911.63    236.53 o 
  -9   2   9       10.26      236.42    140.64 o 
  -8   2   9     9560.91    10816.99    278.39 o 
  -7   2   9    26542.73    29154.01   1174.16 o 
  -6   2   9    24561.46    25488.52    626.90 o 
  -5   2   9     8130.78     7808.24    233.22 o 
  -4   2   9     6092.25     5964.18    155.13 o 
  -3   2   9    41803.56    39522.96   1097.27 o 
  -2   2   9    31765.36    31436.68    950.22 o 
  -1   2   9     8585.69     8528.94    161.22 o 
   0   2   9       17.02       64.61     41.59 o 
   1   2   9    21136.83    20853.50    391.82 o 
   2   2   9    40112.89    40999.95   1224.53 o 
   3   2   9    18428.63    18687.80    541.23 o 
   4   2   9     2627.01     2861.32    279.61 o 
   5   2   9     7100.62     7050.90    235.64 o 
   6   2   9    15927.14    17724.58    496.04 o 
   7   2   9    11291.54    12541.84    709.47 o 
   8   2   9     1717.49     1861.03    232.34 o 
   9   2   9     1400.54     1280.86    220.30 o 
  10   2   9     7482.06     7460.80    962.71 o 
 -13   3   9      249.17      549.44    257.23 o 
 -12   3   9     1666.50     1796.70    236.62 o 
 -11   3   9     3129.09     2861.60    520.41 o 
 -10   3   9     1154.36     1675.39    181.22 o 
  -9   3   9       50.31       18.07    127.51 o 
  -8   3   9     1650.47     1711.75    196.52 o 
  -7   3   9     5325.23     5758.14    168.09 o 
  -6   3   9     3340.84     3811.34    319.91 o 
  -5   3   9     1165.06     1325.56    104.48 o 
  -4   3   9     2406.04     2589.42    179.11 o 
  -3   3   9     7945.15     7633.05    305.98 o 
  -2   3   9     9336.09    10196.72    601.01 o 
  -1   3   9     2670.73     2681.41    121.43 o 
   0   3   9      277.43      320.48     55.29 o 
   1   3   9     4208.41     4038.27    172.78 o 
   2   3   9     6780.82     6784.36    374.64 o 
   3   3   9     3342.87     3163.51    188.56 o 
   4   3   9      698.29      724.67    107.85 o 
   5   3   9     1003.93      851.36    145.77 o 
   6   3   9     4095.33     4274.14    199.15 o 
   7   3   9     2424.69     2516.01    208.68 o 
   8   3   9      323.90      505.76    183.46 o 
   9   3   9      326.87      414.51    467.67 o 
 -13   4   9        9.59      346.56    207.50 o 
 -12   4   9      967.48      869.83    211.51 o 
 -11   4   9     2445.76     2781.20    662.21 o 
 -10   4   9     2645.68     2968.80    350.26 o 
  -9   4   9       95.23      290.36    127.02 o 
  -8   4   9     2040.18     2185.34    147.34 o 
  -7   4   9     3332.81     3425.01    266.18 o 
  -6   4   9     7022.16     7851.65    431.85 o 
  -5   4   9      482.27      580.55    124.88 o 
  -4   4   9      663.08      669.54     76.64 o 
  -3   4   9     3057.46     2817.93    103.32 o 
  -2   4   9     1688.00     1569.05    125.87 o 
  -1   4   9      990.58     1011.04    123.66 o 
   0   4   9      270.67      294.25     49.52 o 
   1   4   9     1811.21     1711.14     87.90 o 
   2   4   9     6831.95     6646.46    427.87 o 
   3   4   9     2081.75     1799.06    114.95 o 
   4   4   9       11.34       74.94     97.61 o 
   5   4   9     1389.66     1576.09    369.66 o 
   6   4   9     1597.59     1798.84    163.98 o 
   7   4   9     1991.20     2203.77    190.96 o 
   8   4   9      997.53     1195.34    199.10 o 
   9   4   9       16.35      377.50    206.89 o 
 -13   5   9      654.56      322.17    229.04 o 
 -12   5   9     7817.17     7778.55    321.82 o 
 -11   5   9    13290.25    13166.66    897.54 o 
 -10   5   9     9237.27    10002.03    717.43 o 
  -9   5   9       17.96      150.34    126.36 o 
  -8   5   9     9730.13     9588.93    604.00 o 
  -7   5   9    20925.11    22418.58   2223.44 o 
  -6   5   9    22603.98    22667.99    633.24 o 
  -5   5   9     5350.45     5175.81    160.70 o 
  -4   5   9     6006.49     5576.82    341.80 o 
  -3   5   9    31209.57    31803.33   1136.35 o 
  -2   5   9    16829.83    16685.71    458.36 o 
  -1   5   9     4762.45     4709.90    173.35 o 
   0   5   9      544.80      570.80     57.63 o 
   1   5   9    14730.46    14435.91    298.49 o 
   2   5   9    25392.73    25533.09    990.08 o 
   3   5   9    11135.10    11389.29    579.12 o 
   4   5   9     1055.86     1114.06    123.50 o 
   5   5   9     3547.99     3745.29    322.89 o 
   6   5   9    17131.41    17627.13    665.69 o 
   7   5   9    14861.23    16230.63    513.17 o 
   8   5   9     3049.62     2865.72    232.82 o 
   9   5   9      823.97      361.57    208.83 o 
 -12   6   9     5431.28     5995.18    307.65 o 
 -11   6   9     9230.02     9297.05    317.27 o 
 -10   6   9     4601.24     4921.86    360.21 o 
  -9   6   9       38.04        0.00    130.34 o 
  -8   6   9     3645.90     3816.72    177.40 o 
  -7   6   9    17798.57    17237.01    510.96 o 
  -6   6   9    12439.78    11862.93    359.27 o 
  -5   6   9     1450.33     1689.22    108.09 o 
  -4   6   9     4020.70     3844.99    540.31 o 
  -3   6   9    12871.84    13349.64    376.12 o 
  -2   6   9    12482.90    12104.18    367.82 o 
  -1   6   9     3430.33     3296.01     89.51 o 
   0   6   9      198.76      198.66     60.33 o 
   1   6   9     5341.53     5421.31    115.76 o 
   2   6   9    10879.30    11368.89    492.05 o 
   3   6   9    12283.99    12960.24   1571.19 o 
   4   6   9     1126.84     1261.89    134.86 o 
   5   6   9     3235.39     3114.20    187.07 o 
   6   6   9    12843.45    12909.45    587.58 o 
   7   6   9    11078.43    10180.72    314.76 o 
   8   6   9     2240.58     1999.37    656.73 o 
 -12   7   9      311.32      315.49    202.72 o 
 -11   7   9      120.39      104.69    171.33 o 
 -10   7   9        0.68      267.05    161.07 o 
  -9   7   9        3.78      167.17    143.91 o 
  -8   7   9      162.31      318.37    129.76 o 
  -7   7   9      832.46      958.71    128.27 o 
  -6   7   9       32.45       55.62     94.58 o 
  -5   7   9       30.69      107.73    118.41 o 
  -4   7   9       14.66       26.07     83.20 o 
  -3   7   9       43.44      185.13     88.06 o 
  -2   7   9       87.99      199.50     87.82 o 
  -1   7   9      119.88       95.15     58.73 o 
   0   7   9        7.95        6.70     60.63 o 
   1   7   9       85.61      164.93     65.99 o 
   2   7   9        4.74      180.97    154.73 o 
   3   7   9      156.25      139.59    150.25 o 
   4   7   9      203.46      253.99    120.37 o 
   5   7   9       38.31       18.65    116.98 o 
   6   7   9      369.02      288.37    151.57 o 
   7   7   9      540.85      482.46    163.76 o 
   8   7   9      138.48      117.19    176.85 o 
 -11   8   9     4606.98     4646.95    439.81 o 
 -10   8   9     4124.94     4053.49    236.44 o 
  -9   8   9      351.43      489.53    187.07 o 
  -8   8   9     3030.38     2914.65    181.18 o 
  -7   8   9     9476.70     9359.43    296.51 o 
  -6   8   9     7615.57     7224.62    194.47 o 
  -5   8   9      851.25      722.18    146.27 o 
  -4   8   9     3862.22     3860.46    143.66 o 
  -3   8   9    14691.87    15051.69    411.77 o 
  -2   8   9     9629.89     9968.51    293.36 o 
  -1   8   9     6682.25     6767.50    148.51 o 
   0   8   9       40.45       88.80     68.64 o 
   1   8   9     5513.37     5703.72    126.64 o 
   2   8   9    12956.19    13040.22    636.34 o 
   3   8   9     6484.25     6571.26    586.09 o 
   4   8   9       49.95       61.81    124.93 o 
   5   8   9     3220.30     3262.01    189.10 o 
   6   8   9     5888.29     5802.92    669.17 o 
   7   8   9     3070.73     2739.52    401.01 o 
 -10   9   9     4498.57     4558.54    255.82 o 
  -9   9   9       29.85      203.38    154.28 o 
  -8   9   9     3523.26     3402.74    201.31 o 
  -7   9   9    12117.64    12168.43    403.99 o 
  -6   9   9    13084.46    12261.01    709.97 o 
  -5   9   9     1822.58     1886.24    132.09 o 
  -4   9   9     3081.32     2885.01    146.07 o 
  -3   9   9    17714.76    17666.34    517.67 o 
  -2   9   9    24439.16    23137.80    653.33 o 
  -1   9   9     6551.64     6583.01    137.65 o 
   0   9   9      602.91      719.51    129.14 o 
   1   9   9     8054.46     8355.44    171.40 o 
   2   9   9    12376.79    13161.68    327.70 o 
   3   9   9     9261.06     9238.14    506.98 o 
   4   9   9      344.96      478.37    144.63 o 
   5   9   9     2996.39     2450.64    258.71 o 
   6   9   9     9010.38     8083.70    346.37 o 
  -9  10   9       29.71       14.69    199.51 o 
  -8  10   9     2144.97     2075.86    186.90 o 
  -7  10   9     2865.83     2883.14    180.54 o 
  -6  10   9     2632.27     2491.93    286.08 o 
  -5  10   9      269.23      187.36    114.98 o 
  -4  10   9     1121.81     1137.40    128.92 o 
  -3  10   9     4313.72     4196.22    178.68 o 
  -2  10   9     6574.39     6475.44    283.59 o 
  -1  10   9     1571.83     1544.82    100.66 o 
   0  10   9      166.20      128.54     85.03 o 
   1  10   9     3283.78     3270.66    123.51 o 
   2  10   9     3612.57     3265.88    188.63 o 
   3  10   9     1486.08     1414.18    161.29 o 
   4  10   9       76.55        0.00    146.28 o 
   5  10   9      570.41      519.70    235.83 o 
  -8  11   9      388.49      467.71    161.30 o 
  -7  11   9     1192.47      754.50    157.39 o 
  -6  11   9      985.94      916.28    392.55 o 
  -5  11   9      254.72      169.31    132.47 o 
  -4  11   9      411.64      560.95    130.98 o 
  -3  11   9     2515.95     2352.83    189.06 o 
  -2  11   9     1378.79     1379.95    208.46 o 
  -1  11   9      320.85      468.56    102.40 o 
   0  11   9       27.71      198.92     92.76 o 
   1  11   9      616.49      576.29    111.93 o 
   2  11   9     1152.42      940.91    169.19 o 
   3  11   9      586.18      662.70    271.65 o 
   4  11   9       16.02       55.72    153.65 o 
  -7  12   9     8035.13     7679.56    271.83 o 
  -6  12   9     7546.12     6819.30    269.44 o 
  -5  12   9      588.62      935.32    168.66 o 
  -4  12   9     2462.26     2208.12    180.33 o 
  -3  12   9     8689.07     9181.33    329.29 o 
  -2  12   9     9096.92    10243.68    293.91 o 
  -1  12   9     2942.27     2909.35    163.87 o 
   0  12   9       13.41        3.33    105.11 o 
   1  12   9     4257.38     4465.61    339.67 o 
   2  12   9     8469.22     9368.25    712.95 o 
   3  12   9     4505.08     4497.20    243.25 o 
  -4  13   9     1476.94     1281.27    179.65 o 
  -3  13   9     6416.87     7061.71    400.51 o 
  -2  13   9     6882.90     7201.47    269.26 o 
  -1  13   9     2673.98     2664.67    147.55 o 
   0  13   9      203.31      162.27    124.56 o 
 -13   0  10     7043.11     6996.20    474.64 o 
 -12   0  10     7825.91     7744.48    432.85 o 
 -11   0  10     1877.06     1585.12    281.60 o 
 -10   0  10     4430.65     5329.49    315.43 o 
  -9   0  10    21801.89    24664.33    975.15 o 
  -8   0  10    25004.15    27537.04   1150.28 o 
  -7   0  10     7167.18     7594.23    255.73 o 
  -6   0  10     3340.30     3816.02    178.11 o 
  -5   0  10    21589.77    20760.75    834.85 o 
  -4   0  10    31629.99    30411.75   1028.88 o 
  -3   0  10    17045.58    18858.21    695.54 o 
  -2   0  10     1297.97     1318.44    114.43 o 
  -1   0  10     6251.25     6474.07    215.43 o 
   0   0  10    44205.55    43048.54   1219.31 o 
   1   0  10    29454.60    28496.99   1010.47 o 
   2   0  10     4296.24     3874.73    178.11 o 
   3   0  10     1539.61     1615.96    151.25 o 
   4   0  10    20778.97    21782.66    916.44 o 
   5   0  10    13441.47    14798.40    482.60 o 
   6   0  10     2455.78     2129.41    250.75 o 
   7   0  10       36.17        0.00    215.93 o 
   8   0  10     7014.15     7379.30    436.83 o 
   9   0  10    12527.25    12709.79    572.15 o 
 -13   1  10     3531.27     3851.18    286.76 o 
 -12   1  10     2667.02     2580.67    244.78 o 
 -11   1  10      106.77       46.37    156.35 o 
 -10   1  10     2201.28     2735.49    201.17 o 
  -9   1  10     8236.32     8902.97    261.19 o 
  -8   1  10    11774.24    12948.24    312.44 o 
  -7   1  10     2592.36     2769.00    131.11 o 
  -6   1  10      863.56     1112.57     98.76 o 
  -5   1  10     8331.84     8123.57    235.33 o 
  -4   1  10    19431.37    19879.79    539.60 o 
  -3   1  10     7179.17     7546.63    230.39 o 
  -2   1  10      275.84      369.11     66.13 o 
  -1   1  10     4958.76     4684.37    124.09 o 
   0   1  10    10848.48    11127.29    234.56 o 
   1   1  10    15050.53    14770.64    358.34 o 
   2   1  10     2241.49     2391.14    108.95 o 
   3   1  10      556.59      553.25    136.32 o 
   4   1  10     4960.52     5116.63    172.70 o 
   5   1  10     6668.35     7101.07    658.23 o 
   6   1  10     1658.46     1675.37    173.25 o 
   7   1  10      133.33      315.14    167.17 o 
   8   1  10     4036.95     4286.28    260.48 o 
   9   1  10     5324.87     5374.46    328.58 o 
 -13   2  10      405.08      782.79    230.86 o 
 -12   2  10      262.81      610.46    210.45 o 
 -11   2  10       35.86       37.99    153.38 o 
 -10   2  10       38.59        0.00    147.73 o 
  -9   2  10      938.02     1120.29    181.10 o 
  -8   2  10     1420.27     1215.65    134.29 o 
  -7   2  10     1626.92     1820.95    120.52 o 
  -6   2  10        1.81       44.80     80.58 o 
  -5   2  10      294.45      247.50     90.05 o 
  -4   2  10      660.19      677.10     76.61 o 
  -3   2  10     1123.60     1004.20     91.54 o 
  -2   2  10      795.42      962.28    108.96 o 
  -1   2  10     1007.70      947.41     56.13 o 
   0   2  10     4056.63     4004.07     90.50 o 
   1   2  10      917.88      871.31     73.39 o 
   2   2  10      275.73       82.71     87.07 o 
   3   2  10      385.12      544.29    120.40 o 
   4   2  10     1777.29     2002.08    135.55 o 
   5   2  10      458.69      586.64    172.64 o 
   6   2  10      215.06       98.93    146.80 o 
   7   2  10        6.22        0.00    163.82 o 
   8   2  10      423.77      437.72    195.95 o 
   9   2  10      186.32      212.95    209.53 o 
 -13   3  10     6158.79     5874.57    468.67 o 
 -12   3  10     5155.58     5343.73    694.55 o 
 -11   3  10      930.39     1087.02    409.96 o 
 -10   3  10     1512.76     2031.54    188.64 o 
  -9   3  10    14523.74    15824.43    601.51 o 
  -8   3  10    17429.67    19493.12   1419.94 o 
  -7   3  10     8016.87     9114.64    525.39 o 
  -6   3  10       33.11       37.72     85.83 o 
  -5   3  10    18001.56    17749.86    497.83 o 
  -4   3  10    26400.60    26782.42    676.66 o 
  -3   3  10     8202.03     8506.41    210.14 o 
  -2   3  10       36.83       78.13     67.17 o 
  -1   3  10     8897.33     8346.74    240.71 o 
   0   3  10    26625.00    26213.75    894.34 o 
   1   3  10    18094.54    18043.46    355.75 o 
   2   3  10     3599.20     3611.71    132.83 o 
   3   3  10     3074.02     2723.65    336.33 o 
   4   3  10    15912.74    15711.74   1460.24 o 
   5   3  10    12764.32    13890.25    748.28 o 
   6   3  10     2516.60     2864.28    190.62 o 
   7   3  10       14.15      111.10    149.06 o 
   8   3  10     4106.45     4170.38    262.50 o 
   9   3  10     7038.83     7868.57    904.50 o 
 -13   4  10     7091.50     6829.80    458.72 o 
 -12   4  10     6279.14     6512.77    349.76 o 
 -11   4  10      900.55     1646.13    419.41 o 
 -10   4  10     2597.03     2480.10    199.01 o 
  -9   4  10    15288.86    16302.42    647.28 o 
  -8   4  10    18773.05    19807.54    565.43 o 
  -7   4  10     3180.41     3200.56    142.95 o 
  -6   4  10      326.46      336.57     86.84 o 
  -5   4  10    11842.03    11624.16    795.05 o 
  -4   4  10    30098.80    29811.12    756.03 o 
  -3   4  10    14204.49    13955.92    455.58 o 
  -2   4  10      215.66      144.14     77.87 o 
  -1   4  10    12769.18    12762.65    464.59 o 
   0   4  10    28536.55    28713.13    517.86 o 
   1   4  10    27089.49    25563.44    499.66 o 
   2   4  10      741.20      757.48     98.47 o 
   3   4  10     8127.01     7822.32    644.79 o 
   4   4  10    11557.79    12111.27   1510.49 o 
   5   4  10    10316.86    10702.13    937.34 o 
   6   4  10     3514.04     3846.59    703.00 o 
   7   4  10       55.39       96.59    167.91 o 
   8   4  10     2891.95     3668.04    514.94 o 
 -12   5  10      298.68      596.50    221.67 o 
 -11   5  10        1.82        0.00    186.52 o 
 -10   5  10      982.23     1077.51    172.83 o 
  -9   5  10      182.29      164.62    136.71 o 
  -8   5  10      549.21      660.19    144.78 o 
  -7   5  10      733.97      726.87    116.77 o 
  -6   5  10      107.92       83.65     93.33 o 
  -5   5  10       87.84       11.08     80.47 o 
  -4   5  10     3852.14     3517.78    184.58 o 
  -3   5  10     3857.00     3570.47    123.48 o 
  -2   5  10      383.83      369.49     81.26 o 
  -1   5  10     4540.35     4671.39    140.43 o 
   0   5  10     5921.35     6036.06    147.07 o 
   1   5  10     1115.30     1125.25     72.47 o 
   2   5  10      871.08      816.52    104.24 o 
   3   5  10      217.15      389.70    104.33 o 
   4   5  10      535.41      557.15    122.19 o 
   5   5  10      293.95      207.62    122.37 o 
   6   5  10      154.56       75.43    142.19 o 
   7   5  10       51.86      236.95    162.13 o 
   8   5  10       23.97        0.00    195.86 o 
 -12   6  10     2681.98     2949.69    250.05 o 
 -11   6  10      516.55      614.87    186.85 o 
 -10   6  10      590.41      573.53    166.16 o 
  -9   6  10     8761.26     8893.19    259.52 o 
  -8   6  10     5321.72     5752.04    199.83 o 
  -7   6  10      578.92      594.93    121.89 o 
  -6   6  10       26.91       72.18     95.16 o 
  -5   6  10     5690.69     5546.35    172.35 o 
  -4   6  10     5741.79     4975.04    158.52 o 
  -3   6  10     1205.27     1073.04    100.59 o 
  -2   6  10      133.85      224.94     88.65 o 
  -1   6  10     1026.16      990.45     68.89 o 
   0   6  10     6103.73     6348.78    121.76 o 
   1   6  10     6111.60     6226.64    116.37 o 
   2   6  10     3367.72     3377.68    147.02 o 
   3   6  10      703.74      801.04    117.74 o 
   4   6  10     4011.95     4098.08    468.17 o 
   5   6  10     5555.25     5578.07    336.82 o 
   6   6  10     2044.88     2152.92    506.98 o 
   7   6  10        4.65      130.29    158.84 o 
   8   6  10     2758.95     2564.60    396.03 o 
 -11   7  10      981.07     1085.02    199.73 o 
 -10   7  10     2868.25     3125.53    213.96 o 
  -9   7  10    14112.50    14159.36    462.14 o 
  -8   7  10    12713.24    12497.23    393.97 o 
  -7   7  10     2648.17     2429.87    149.27 o 
  -6   7  10     1415.62     1516.65    319.41 o 
  -5   7  10    12806.92    12595.22    346.31 o 
  -4   7  10    21856.28    20367.43    608.93 o 
  -3   7  10    11201.45    10519.22    305.21 o 
  -2   7  10      819.13      876.28    102.02 o 
  -1   7  10     5764.71     5490.43    207.90 o 
   0   7  10    21490.04    21740.43    428.44 o 
   1   7  10    14949.34    15195.60    314.73 o 
   2   7  10     2462.86     2566.56    196.52 o 
   3   7  10     3233.40     3277.21    372.65 o 
   4   7  10    15801.47    15726.44   1138.84 o 
   5   7  10    13046.86    12491.16   1453.77 o 
   6   7  10     5416.39     5294.54    231.31 o 
   7   7  10       27.70       51.03    156.97 o 
 -11   8  10      164.39       13.84    178.12 o 
 -10   8  10     2065.87     2309.88    517.92 o 
  -9   8  10     5770.53     5886.76    238.39 o 
  -8   8  10     4503.55     4147.50    264.19 o 
  -7   8  10     1794.09     1782.72    143.79 o 
  -6   8  10      427.79      457.48    108.04 o 
  -5   8  10     4442.63     4001.45    157.97 o 
  -4   8  10     7260.29     7106.12    265.18 o 
  -3   8  10     4762.16     5025.13    165.24 o 
  -2   8  10      144.10      216.08     99.51 o 
  -1   8  10     4494.75     4281.92    113.16 o 
   0   8  10    10693.32    10845.66    216.23 o 
   1   8  10     5041.45     5197.07    146.95 o 
   2   8  10      512.47      385.30    123.39 o 
   3   8  10      353.80      283.09    119.72 o 
   4   8  10     5967.26     5620.34    224.47 o 
   5   8  10     5028.69     4854.40    212.74 o 
   6   8  10     2552.01     2199.75    237.82 o 
 -10   9  10        7.78       84.33    184.97 o 
  -9   9  10       37.08        0.00    156.17 o 
  -8   9  10      152.64      108.89    147.62 o 
  -7   9  10      135.36      335.81    132.61 o 
  -6   9  10        6.92       67.75    118.11 o 
  -5   9  10      211.77        0.00    195.03 o 
  -4   9  10      866.74      845.49    124.62 o 
  -3   9  10      376.14        0.00    154.23 o 
  -2   9  10      113.25      181.49    106.24 o 
  -1   9  10        6.74      106.50     77.12 o 
   0   9  10      549.81      470.28    113.61 o 
   1   9  10      206.03      176.35     84.37 o 
   2   9  10       78.98      319.02    123.84 o 
   3   9  10      130.72      286.85    249.26 o 
   4   9  10      298.34      440.01    249.26 o 
   5   9  10       15.78       77.61    148.57 o 
   6   9  10       20.14      128.16    189.06 o 
  -9  10  10     5939.09     6047.68    252.84 o 
  -8  10  10     5239.31     5280.59    226.79 o 
  -7  10  10     1922.78     1616.28    193.54 o 
  -6  10  10      331.43      355.38    287.57 o 
  -5  10  10     7174.03     7233.82    220.19 o 
  -4  10  10    12918.48    12442.00    815.94 o 
  -3  10  10     8449.65     8394.89    397.03 o 
  -2  10  10      404.92      507.17    129.11 o 
  -1  10  10     3349.00     3275.25    133.86 o 
   0  10  10    11028.82    11442.73    475.72 o 
   1  10  10     6073.52     6024.96    155.20 o 
   2  10  10      742.61      921.94    155.65 o 
   3  10  10     1055.96     1267.92    164.55 o 
   4  10  10     6547.67     6097.45    372.15 o 
   5  10  10     4877.70     4600.68    236.63 o 
  -8  11  10     6670.12     7122.29    276.29 o 
  -7  11  10     1233.21     1281.44    186.07 o 
  -6  11  10      768.20      746.26    144.13 o 
  -5  11  10     9191.07     8974.46    272.71 o 
  -4  11  10    11538.42    11603.43    453.25 o 
  -3  11  10     6045.96     6090.09    361.20 o 
  -2  11  10      316.30      470.66    208.96 o 
  -1  11  10     2847.89     2671.67    127.03 o 
   0  11  10     8773.04     8787.01    197.58 o 
   1  11  10     7603.26     8316.41    210.65 o 
   2  11  10     1367.39     1554.09    189.68 o 
   3  11  10     1099.26     1062.13    179.67 o 
  -6  12  10       89.72       60.41    142.23 o 
  -5  12  10     1097.83     1114.31    168.16 o 
  -4  12  10     1210.32     1178.53    222.39 o 
  -3  12  10      489.25      272.70    155.45 o 
  -2  12  10        5.41       92.49    144.98 o 
  -1  12  10      677.16      914.09    114.97 o 
   0  12  10     1002.89      925.33    140.32 o 
   1  12  10      570.18      586.56    139.65 o 
 -13   1  11      536.50      727.97    318.42 o 
 -12   1  11      235.35      351.21    371.15 o 
 -11   1  11     6245.74     6848.06    268.44 o 
 -10   1  11    12930.30    14199.91    476.13 o 
  -9   1  11     4548.83     5418.39    205.95 o 
  -8   1  11       16.39       94.07    104.58 o 
  -7   1  11     5844.28     6035.66    173.37 o 
  -6   1  11    17421.13    17998.75    419.98 o 
  -5   1  11     9270.33     9408.22    239.44 o 
  -4   1  11     1870.58     2127.92    100.62 o 
  -3   1  11     3738.97     3627.16    116.43 o 
  -2   1  11    16721.36    16536.78    442.03 o 
  -1   1  11    20269.78    20112.53    430.30 o 
   0   1  11     6281.46     6111.50    182.40 o 
   1   1  11     1015.50     1021.12     64.87 o 
   2   1  11     6749.46     6697.27    185.08 o 
   3   1  11    12821.21    12190.62    586.09 o 
   4   1  11     4326.55     4520.78    176.08 o 
   5   1  11        7.90       64.73    126.75 o 
   6   1  11     1679.33     2010.38    177.08 o 
   7   1  11     7157.92     7422.70    455.24 o 
   8   1  11     6943.85     7670.13    319.91 o 
 -13   2  11      822.68      963.40    235.97 o 
 -12   2  11      952.47     1107.77    208.91 o 
 -11   2  11    10483.25    11956.07    453.25 o 
 -10   2  11    17844.67    20318.49   1111.97 o 
  -9   2  11     8540.96     9254.01    291.83 o 
  -8   2  11        5.92      146.36    138.81 o 
  -7   2  11     9556.29     9323.21    389.56 o 
  -6   2  11    22759.91    22620.28    605.64 o 
  -5   2  11    19556.20    20059.83    567.32 o 
  -4   2  11     2237.18     2215.56    105.37 o 
  -3   2  11     7660.45     7664.46    432.35 o 
  -2   2  11    29333.00    29958.14   1078.64 o 
  -1   2  11    27541.35    26794.25    506.49 o 
   0   2  11     7895.83     7838.33    166.89 o 
   1   2  11      137.05      400.17     58.23 o 
   2   2  11    11580.48    11092.98    831.86 o 
   3   2  11    17574.06    18724.36    553.94 o 
   4   2  11     7956.25     8379.09    688.08 o 
   5   2  11      121.84       75.05    128.16 o 
   6   2  11     4360.52     4714.64    230.47 o 
   7   2  11    13364.19    15523.56    443.02 o 
   8   2  11    11007.18    11538.25    365.24 o 
 -13   3  11      296.31      535.37    221.80 o 
 -12   3  11       25.79        0.00    189.39 o 
 -11   3  11     1487.58     1442.01    205.24 o 
 -10   3  11     3907.88     4638.96    232.17 o 
  -9   3  11     2656.72     2924.02    237.82 o 
  -8   3  11       68.82      136.36    154.73 o 
  -7   3  11     6615.92     6351.27    186.44 o 
  -6   3  11     5411.81     5589.44    160.80 o 
  -5   3  11     4052.97     4299.67    140.34 o 
  -4   3  11       94.78        0.00     76.85 o 
  -3   3  11      345.76      404.48     80.20 o 
  -2   3  11     2442.44     2606.19    109.74 o 
  -1   3  11     3460.65     3574.32    146.18 o 
   0   3  11     1995.35     1971.40     75.63 o 
   1   3  11      270.12      301.97     73.37 o 
   2   3  11     5312.28     5062.50    153.98 o 
   3   3  11     3830.51     3603.49    150.34 o 
   4   3  11     1919.79     1807.97    145.15 o 
   5   3  11        4.04        0.00    116.33 o 
   6   3  11     1240.07     1507.81    187.57 o 
   7   3  11     1865.71     1789.79    318.91 o 
   8   3  11     1836.61     2382.43    571.16 o 
 -12   4  11       44.79       46.77    179.79 o 
 -11   4  11     1418.09     1668.18    291.55 o 
 -10   4  11     2305.90     2405.38    244.78 o 
  -9   4  11     1352.53     1273.82    152.37 o 
  -8   4  11      273.83      316.19    117.58 o 
  -7   4  11      283.74      521.21    240.80 o 
  -6   4  11     1941.78     2036.19    118.13 o 
  -5   4  11     1742.83     1803.19    178.61 o 
  -4   4  11      327.13      317.83     82.70 o 
  -3   4  11      185.65      343.59    163.69 o 
  -2   4  11     3160.29     3107.50    123.41 o 
  -1   4  11     5508.31     5426.42    285.95 o 
   0   4  11     1315.81     1457.15     74.61 o 
   1   4  11      157.24      196.18     60.80 o 
   2   4  11     2403.76     2441.37    130.85 o 
   3   4  11     6388.20     6022.33    904.50 o 
   4   4  11      882.04      999.01    417.92 o 
   5   4  11       93.83        0.60    118.81 o 
   6   4  11      209.86      286.07    253.74 o 
   7   4  11     1442.93     1663.80    419.41 o 
   8   4  11     1629.46     1704.69    245.78 o 
 -12   5  11      510.76      329.16    210.58 o 
 -11   5  11     7706.56     8484.51    333.01 o 
 -10   5  11    15532.12    17075.53    470.51 o 
  -9   5  11     9114.39     9101.78    254.12 o 
  -8   5  11      627.35      655.54    124.80 o 
  -7   5  11     7714.68     7599.08    449.27 o 
  -6   5  11    12784.25    12256.86    516.93 o 
  -5   5  11    11418.51    10448.54    343.29 o 
  -4   5  11      655.54      740.12     92.25 o 
  -3   5  11     2656.15     2600.40    121.01 o 
  -2   5  11    18171.43    19060.12    542.66 o 
  -1   5  11    24348.15    23195.81    644.44 o 
   0   5  11     8623.35     8654.27    295.29 o 
   1   5  11       24.43       69.84     63.89 o 
   2   5  11    16372.65    14956.75    405.57 o 
   3   5  11    23684.87    25036.73   1291.58 o 
   4   5  11     7662.00     7767.06    606.48 o 
   5   5  11      267.26      311.53    139.66 o 
   6   5  11     2807.13     3196.86    387.07 o 
   7   5  11     9325.80     9706.20    762.21 o 
 -12   6  11      481.54      485.98    244.55 o 
 -11   6  11     4929.39     5823.56    437.32 o 
 -10   6  11     9504.45     9740.64    305.18 o 
  -9   6  11     2995.34     2750.64    508.97 o 
  -8   6  11        1.24      211.62    119.40 o 
  -7   6  11     5995.73     5564.78    201.80 o 
  -6   6  11    12307.99    11765.02    357.78 o 
  -5   6  11     6712.66     6546.01    204.84 o 
  -4   6  11      222.76      197.26     99.01 o 
  -3   6  11     2242.29     2156.52    120.32 o 
  -2   6  11     8716.95     8900.19    243.14 o 
  -1   6  11    11050.31    10514.02    355.32 o 
   0   6  11     4113.10     4108.06    167.61 o 
   1   6  11       25.07       52.22     67.17 o 
   2   6  11     7144.39     6947.88    280.11 o 
   3   6  11    15772.92    15005.02    518.31 o 
   4   6  11    10428.77    10527.31    827.88 o 
   5   6  11      147.94      175.34    207.97 o 
   6   6  11     2518.87     2358.58    332.84 o 
   7   6  11     6506.95     5960.18    273.72 o 
 -11   7  11      123.33      187.64    218.91 o 
 -10   7  11      214.60        0.00    158.25 o 
  -9   7  11       42.94       43.02    136.23 o 
  -8   7  11       46.87      178.18    126.24 o 
  -7   7  11      481.37      440.10    120.42 o 
  -6   7  11      171.48      256.72    175.13 o 
  -5   7  11      256.92      220.45    101.72 o 
  -4   7  11      231.84      242.25    108.46 o 
  -3   7  11      152.24      139.25     92.14 o 
  -2   7  11       52.74       64.23     96.72 o 
  -1   7  11       11.60       29.16     68.50 o 
   0   7  11      321.14      158.72    126.07 o 
   1   7  11       21.50       20.83     74.97 o 
   2   7  11       48.83      140.45    112.83 o 
   3   7  11      575.68      592.78    140.80 o 
   4   7  11     1260.47     1226.23    148.34 o 
   5   7  11        2.95      162.91    202.49 o 
   6   7  11      149.30      473.69    170.05 o 
 -10   8  11     5806.90     6024.41    259.05 o 
  -9   8  11     3578.90     3485.41    215.43 o 
  -8   8  11       29.78      124.23    125.25 o 
  -7   8  11     3483.77     3479.06    173.95 o 
  -6   8  11    12398.45    10963.65    389.56 o 
  -5   8  11    10224.48     9737.96    541.81 o 
  -4   8  11     1156.85     1312.11    125.47 o 
  -3   8  11     1578.29     1755.69    131.21 o 
  -2   8  11     7861.67     7682.93    244.57 o 
  -1   8  11     8380.08     8365.73    162.62 o 
   0   8  11     1779.68     1826.73     98.73 o 
   1   8  11      473.56      520.21     86.56 o 
   2   8  11     4676.28     4623.98    348.77 o 
   3   8  11     8880.20     8837.83    924.40 o 
   4   8  11     2572.24     2409.29    179.30 o 
   5   8  11        3.73       84.94    144.08 o 
  -9   9  11     3959.99     4014.23    220.53 o 
  -8   9  11        0.63        4.22    144.31 o 
  -7   9  11     5436.43     4684.12    249.26 o 
  -6   9  11    16701.39    15685.42    905.50 o 
  -5   9  11    10172.95    10476.44    244.79 o 
  -4   9  11      985.88     1004.02    131.94 o 
  -3   9  11     2070.45     1992.32    164.18 o 
  -2   9  11    10731.09    10692.46    306.37 o 
  -1   9  11    14330.64    14539.14    333.55 o 
   0   9  11     3434.49     3406.52    124.98 o 
   1   9  11      624.05      676.29    101.69 o 
   2   9  11     5709.81     6177.72    221.08 o 
   3   9  11    12573.45    12819.67    980.62 o 
   4   9  11     5148.83     4897.36    230.17 o 
   5   9  11       25.66      235.19    184.58 o 
  -8  10  11       97.55      172.36    147.41 o 
  -7  10  11     1835.61     1885.87    199.51 o 
  -6  10  11     3786.79     3465.93    288.07 o 
  -5  10  11     2930.39     2741.47    172.96 o 
  -4  10  11      216.51      195.60    128.94 o 
  -3  10  11      520.70      610.32    142.29 o 
  -2  10  11     2729.43     3088.50    297.02 o 
  -1  10  11     3678.96     4030.54    214.14 o 
   0  10  11      863.09      825.95    138.00 o 
   1  10  11      102.94       15.00     95.37 o 
   2  10  11     2146.85     2285.96    231.35 o 
   3  10  11     3432.23     3591.60    210.58 o 
  -7  11  11     1028.08      883.45    160.66 o 
  -6  11  11     1626.39     1448.12    167.78 o 
  -5  11  11      653.27      630.47    176.12 o 
  -4  11  11      133.65      104.53    138.78 o 
  -3  11  11       32.73       25.58    142.31 o 
  -2  11  11      459.18      351.34    147.01 o 
  -1  11  11     1026.44     1171.54    112.65 o 
   0  11  11      449.83      581.25    115.90 o 
   1  11  11       49.29      122.70    105.63 o 
   2  11  11      882.15     1012.52    172.69 o 
  -3  12  11     1011.40     1109.84    222.89 o 
  -2  12  11     5976.62     5996.22    493.55 o 
  -1  12  11     6803.62     7266.48    346.99 o 
 -13   0  12     4174.15     4397.13    435.83 o 
 -12   0  12     9536.59    10598.29    486.58 o 
 -11   0  12    14264.17    15281.99    619.92 o 
 -10   0  12      521.99      618.92    209.96 o 
  -9   0  12     6088.21     6342.46    312.45 o 
  -8   0  12    18293.50    19638.33    854.75 o 
  -7   0  12    20751.36    24212.58    961.22 o 
  -6   0  12     2500.93     2626.93    184.08 o 
  -5   0  12     3132.72     2972.22    179.11 o 
  -4   0  12    12341.81    13401.35    562.20 o 
  -3   0  12    21003.88    23079.21    874.65 o 
  -2   0  12    13957.01    14677.00    596.04 o 
  -1   0  12      759.10      833.60    101.00 o 
   0   0  12     5622.73     5501.34    151.28 o 
   1   0  12    18377.05    17987.86    541.95 o 
   2   0  12    15983.38    14892.93    637.83 o 
   3   0  12      973.66      688.58    175.13 o 
   4   0  12     4838.24     4503.60    261.70 o 
   5   0  12    15716.21    18081.07    922.41 o 
   6   0  12    12833.74    12584.41    572.15 o 
   7   0  12     3201.56     3516.51    343.29 o 
 -13   1  12     2857.24     3075.51    280.39 o 
 -12   1  12     5377.11     5818.84    293.15 o 
 -11   1  12     3849.70     4430.18    237.51 o 
 -10   1  12       32.61      477.88    224.88 o 
  -9   1  12     2242.19     2218.27    191.55 o 
  -8   1  12     7110.35     7654.45    231.06 o 
  -7   1  12     6882.72     6976.25    183.12 o 
  -6   1  12     1523.99     1521.87    115.78 o 
  -5   1  12       26.47       41.79     78.80 o 
  -4   1  12     6912.76     6788.02    344.29 o 
  -3   1  12    15214.96    15682.81    455.56 o 
  -2   1  12     5430.33     5447.24    159.16 o 
  -1   1  12        5.73       21.09     52.76 o 
   0   1  12     2045.38     2112.24     79.30 o 
   1   1  12     7639.51     7380.23    162.09 o 
   2   1  12     5486.71     5230.06    191.00 o 
   3   1  12      204.22      239.69     98.58 o 
   4   1  12     1025.42     1019.25    244.78 o 
   5   1  12     6556.99     7014.31    230.14 o 
   6   1  12     7359.60     8350.65    323.92 o 
   7   1  12     1675.79     1800.82    204.93 o 
 -13   2  12       73.60      377.74    243.79 o 
 -12   2  12      248.04      270.75    192.71 o 
 -11   2  12     1318.56     1646.32    536.33 o 
 -10   2  12      354.46      294.66    152.26 o 
  -9   2  12      148.26      140.47    131.22 o 
  -8   2  12     1073.96     1154.46    134.45 o 
  -7   2  12      700.89      711.55    193.04 o 
  -6   2  12       67.42      135.01     87.95 o 
  -5   2  12      878.75      774.55     97.09 o 
  -4   2  12     1414.75     1536.89    116.42 o 
  -3   2  12     1881.83     1720.92    107.96 o 
  -2   2  12      233.77      397.27     89.55 o 
  -1   2  12       37.07        0.00     55.54 o 
   0   2  12      733.65      654.08     65.59 o 
   1   2  12     1224.50     1190.77     74.34 o 
   2   2  12      699.14      890.35    240.30 o 
   3   2  12       99.16      125.56    116.42 o 
   4   2  12       53.14        0.00    110.28 o 
   5   2  12      171.92      246.77    140.96 o 
   6   2  12      513.20      611.42    164.01 o 
   7   2  12       92.62      338.90    197.33 o 
 -12   3  12     7023.46     7093.76    314.05 o 
 -11   3  12     9314.15    10528.64    341.90 o 
 -10   3  12      742.65      637.02    167.71 o 
  -9   3  12     2765.27     2751.90    556.73 o 
  -8   3  12    11797.74    12659.00    451.75 o 
  -7   3  12    11602.07    11714.45    305.98 o 
  -6   3  12     3401.80     3414.20    188.56 o 
  -5   3  12     1542.11     1661.96    135.82 o 
  -4   3  12    14046.90    14116.27    394.53 o 
  -3   3  12    25563.46    25974.48   2125.93 o 
  -2   3  12    10496.26    10655.13    287.28 o 
  -1   3  12      247.83      144.31     59.97 o 
   0   3  12     8684.08     8424.22    209.40 o 
   1   3  12    11889.45    11391.12    205.88 o 
   2   3  12    11026.17    10563.58    870.17 o 
   3   3  12     1130.31     1087.97    122.15 o 
   4   3  12     1630.15     1467.21    145.38 o 
   5   3  12     6411.73     7080.31   1437.85 o 
   6   3  12     8975.44     9917.49   1090.58 o 
   7   3  12     3221.77     3398.67    244.53 o 
 -12   4  12     7150.68     8019.31    553.25 o 
 -11   4  12     6193.26     6530.13    277.65 o 
 -10   4  12     1267.14     1442.26    170.92 o 
  -9   4  12     2229.63     2156.94    165.33 o 
  -8   4  12    15568.81    16235.92    772.66 o 
  -7   4  12    15771.77    15289.52    443.46 o 
  -6   4  12     3285.14     3236.54    140.89 o 
  -5   4  12      964.00      989.75    102.86 o 
  -4   4  12    18021.72    18265.05    527.02 o 
  -3   4  12    26822.92    26770.74   1377.15 o 
  -2   4  12     8169.91     8766.00    426.88 o 
  -1   4  12      554.29      508.24     65.83 o 
   0   4  12     6422.85     6240.33    160.43 o 
   1   4  12    16482.62    16364.58    350.73 o 
   2   4  12    12116.07    12212.53    450.76 o 
   3   4  12      643.13      770.38    117.91 o 
   4   4  12     1220.60     1369.26    283.09 o 
   5   4  12     6886.22     7435.74   1200.03 o 
   6   4  12     8507.09     9487.28    337.82 o 
   7   4  12     3521.17     3334.45    237.05 o 
 -12   5  12      582.54      516.99    273.14 o 
 -11   5  12      149.06      282.94    169.44 o 
 -10   5  12       26.41       16.25    147.01 o 
  -9   5  12       53.74      244.09    275.13 o 
  -8   5  12      256.11      359.15    175.13 o 
  -7   5  12     3663.03     4175.71    164.10 o 
  -6   5  12      761.60      744.72    180.60 o 
  -5   5  12      403.01      422.20    109.95 o 
  -4   5  12     3513.04     3590.77    268.66 o 
  -3   5  12     2031.47     1997.51    125.24 o 
  -2   5  12      126.30      247.63     94.03 o 
  -1   5  12      940.08      887.22    101.54 o 
   0   5  12      675.19      660.05     92.35 o 
   1   5  12      498.00      624.42     84.17 o 
   2   5  12       96.56      133.82    124.38 o 
   3   5  12      224.86      187.48    109.33 o 
   4   5  12      131.07      216.25    130.01 o 
   5   5  12      590.26      694.54    148.10 o 
   6   5  12      661.12      713.16    170.86 o 
 -11   6  12     2156.18     2226.45    214.85 o 
 -10   6  12      143.99      221.85    193.04 o 
  -9   6  12     1326.39     1203.06    162.09 o 
  -8   6  12     4337.08     4148.99    185.46 o 
  -7   6  12     1752.48     1727.21    138.37 o 
  -6   6  12     1623.95     1596.04    126.65 o 
  -5   6  12       39.42      126.65     95.41 o 
  -4   6  12     1923.66     1607.56    290.55 o 
  -3   6  12     7689.23     7457.97    195.61 o 
  -2   6  12     5251.12     4796.56    162.52 o 
  -1   6  12        9.16      137.39     67.36 o 
   0   6  12     2423.28     2302.78     97.77 o 
   1   6  12     5792.02     5641.25    128.51 o 
   2   6  12     5902.82     5825.06    263.19 o 
   3   6  12      337.53      311.09    125.54 o 
   4   6  12     1397.17     1478.68    158.84 o 
   5   6  12     2180.73     2319.70    191.05 o 
   6   6  12     2858.03     2387.11    212.15 o 
 -10   7  12      284.81      118.82    152.62 o 
  -9   7  12     3470.88     3538.09    196.16 o 
  -8   7  12     9828.26     9966.37    302.50 o 
  -7   7  12    11730.31    11847.20    370.39 o 
  -6   7  12     5172.72     5227.14    285.58 o 
  -5   7  12      597.85      779.06    174.63 o 
  -4   7  12    11315.23    11241.68    603.50 o 
  -3   7  12    20026.34    19665.94    609.77 o 
  -2   7  12     8431.02     8584.56    249.01 o 
  -1   7  12       43.72       42.34     71.35 o 
   0   7  12     7594.50     7302.89    184.13 o 
   1   7  12    16180.45    15635.84    310.53 o 
   2   7  12    11513.37    11135.08    445.29 o 
   3   7  12     1882.55     1835.07    282.59 o 
   4   7  12     1490.71     1321.24    206.47 o 
   5   7  12     7568.42     7113.33    407.97 o 
 -10   8  12       33.60      535.42    158.91 o 
  -9   8  12     1219.54     1157.94    165.13 o 
  -8   8  12     2772.34     2540.89    179.24 o 
  -7   8  12     5727.96     5813.86    220.66 o 
  -6   8  12     1703.01     1643.65    140.18 o 
  -5   8  12      481.33      488.84    124.01 o 
  -4   8  12     5781.79     5612.02    190.49 o 
  -3   8  12     6942.45     7305.36    266.18 o 
  -2   8  12     3590.13     3408.97    167.08 o 
  -1   8  12        0.38       90.82     81.83 o 
   0   8  12     4172.86     4259.77    136.00 o 
   1   8  12     6461.65     6352.56    216.77 o 
   2   8  12     4394.47     3972.35    200.09 o 
   3   8  12      958.80      885.97    154.96 o 
   4   8  12      489.07      662.62    154.41 o 
  -9   9  12      145.40      266.42    296.53 o 
  -8   9  12      275.83      439.50    145.81 o 
  -7   9  12      201.31      451.75    199.01 o 
  -6   9  12      247.33      291.03    125.04 o 
  -5   9  12        1.31       41.25    121.12 o 
  -4   9  12        6.18        0.00    119.61 o 
  -3   9  12      345.07      625.55    131.92 o 
  -2   9  12       74.31      333.67    124.19 o 
  -1   9  12       26.67       94.80     87.71 o 
   0   9  12       24.80      134.73     92.97 o 
   1   9  12       94.61      104.24     95.01 o 
   2   9  12       40.41      185.00    214.43 o 
   3   9  12        5.64       30.62    140.28 o 
  -7  10  12     7132.18     7005.04    407.97 o 
  -6  10  12     2872.51     2787.64    190.55 o 
  -5  10  12      123.27      250.49    249.26 o 
  -4  10  12     4488.98     4379.32    202.29 o 
  -3  10  12     8228.47     8576.91    282.51 o 
  -2  10  12     4087.11     4137.19    197.01 o 
  -1  10  12        6.73       80.59     99.23 o 
   0  10  12     4065.25     4220.39    158.42 o 
   1  10  12     6441.43     6413.45    173.20 o 
   2  10  12     4788.85     4619.03    230.24 o 
  -5  11  12      284.48      287.05    319.41 o 
  -4  11  12     5682.10     5396.78    232.58 o 
  -3  11  12     8005.33     8138.33    286.99 o 
  -2  11  12     3987.99     3814.51    211.08 o 
  -1  11  12        6.27      119.34    106.37 o 
   0  11  12     3314.22     3309.95    343.23 o 
 -12   1  13      972.56      927.63    224.55 o 
 -11   1  13      464.31      275.66    170.97 o 
 -10   1  13     6630.52     7873.64    398.52 o 
  -9   1  13     7434.82     7848.00    445.78 o 
  -8   1  13     3346.61     3342.33    168.90 o 
  -7   1  13      115.79      129.36    135.33 o 
  -6   1  13     5867.27     6298.15    291.05 o 
  -5   1  13    13896.57    13969.31    397.34 o 
  -4   1  13     9040.65     9348.98    230.11 o 
  -3   1  13     1288.15     1426.42    110.95 o 
  -2   1  13     2521.48     2565.48    123.83 o 
  -1   1  13     8088.19     7697.22    151.81 o 
   0   1  13     8503.20     8752.75    169.83 o 
   1   1  13     3262.21     3347.58    100.16 o 
   2   1  13      820.66      720.93    113.88 o 
   3   1  13     6361.28     6121.76    204.89 o 
   4   1  13     9806.65    10189.45    667.68 o 
   5   1  13     6542.20     7386.53    278.09 o 
   6   1  13        2.28      349.99    165.17 o 
 -12   2  13     1344.52     1314.94    221.39 o 
 -11   2  13     1874.25     2436.60    221.40 o 
 -10   2  13    11904.37    12606.94    397.52 o 
  -9   2  13    10635.65    11502.69    277.16 o 
  -8   2  13     5163.90     5449.83    196.39 o 
  -7   2  13       97.44      187.72    103.97 o 
  -6   2  13     6423.27     6470.93    176.27 o 
  -5   2  13    16788.47    17358.74   1033.86 o 
  -4   2  13    20754.69    20779.32    613.85 o 
  -3   2  13     2225.28     2249.48    120.63 o 
  -2   2  13     6977.65     6960.66    565.69 o 
  -1   2  13    16566.27    16280.02    405.17 o 
   0   2  13    12481.24    12420.07    247.40 o 
   1   2  13     3899.09     3944.18    105.28 o 
   2   2  13      848.06      821.46    155.73 o 
   3   2  13     8716.36     8373.28    411.95 o 
   4   2  13    13792.92    14460.24   1591.09 o 
   5   2  13     9600.67    10189.22    382.10 o 
   6   2  13      185.07      210.82    171.14 o 
 -12   3  13      376.64      493.59    408.97 o 
 -11   3  13      454.60      649.15    189.72 o 
 -10   3  13     3101.80     3284.58    206.32 o 
  -9   3  13     2912.37     2980.43    181.63 o 
  -8   3  13     1255.77     1421.31    453.25 o 
  -7   3  13      271.55       41.41    112.65 o 
  -6   3  13     2730.64     2592.46    254.73 o 
  -5   3  13     1535.93     1467.83    116.96 o 
  -4   3  13     3014.67     3067.76    173.64 o 
  -3   3  13      321.37      253.33    101.96 o 
  -2   3  13      336.16      231.65     93.55 o 
  -1   3  13     2252.22     2139.45     88.07 o 
   0   3  13     2784.68     2836.30     98.38 o 
   1   3  13     1323.34     1346.51     83.09 o 
   2   3  13      286.87      156.86    112.44 o 
   3   3  13     3207.15     3444.92    533.35 o 
   4   3  13     3926.25     3942.76    429.86 o 
   5   3  13     1308.26     1482.68    280.11 o 
   6   3  13       45.58      203.94    174.63 o 
 -11   4  13        8.53      167.32    172.31 o 
 -10   4  13      497.99      686.73    202.49 o 
  -9   4  13     1230.47     1177.17    163.19 o 
  -8   4  13     1028.33      949.96    135.28 o 
  -7   4  13        4.43        0.00    105.81 o 
  -6   4  13      795.59      840.96    182.09 o 
  -5   4  13     5664.45     5233.79    220.90 o 
  -4   4  13     4084.07     4287.02    298.52 o 
  -3   4  13      325.27      387.98     99.51 o 
  -2   4  13     1952.04     2222.29    145.77 o 
  -1   4  13     3135.77     2958.04    132.06 o 
   0   4  13     2007.85     1901.97    110.73 o 
   1   4  13      225.05      280.57     73.28 o 
   2   4  13        9.37        0.00    108.40 o 
   3   4  13     1322.27     1493.57    224.88 o 
   4   4  13     1740.54     1675.54    186.07 o 
   5   4  13      758.22     1009.84    154.41 o 
   6   4  13       15.28      118.41    167.24 o 
 -11   5  13      806.22      560.50    183.07 o 
 -10   5  13     6588.98     6426.61    254.20 o 
  -9   5  13    10714.66    10060.14    324.42 o 
  -8   5  13     5132.72     5706.79    203.60 o 
  -7   5  13      134.91      125.67    108.42 o 
  -6   5  13     6428.15     5984.15    188.99 o 
  -5   5  13    15260.95    14708.51    396.11 o 
  -4   5  13    16157.66    15709.99   1006.99 o 
  -3   5  13     1413.86     1488.02    122.78 o 
  -2   5  13     6821.08     6513.59    199.14 o 
  -1   5  13    15771.17    14788.77    346.33 o 
   0   5  13    15397.52    15025.18    624.33 o 
   1   5  13     4825.93     4666.12    173.50 o 
   2   5  13      171.59      204.51    118.43 o 
   3   5  13     8262.79     8411.46    722.41 o 
   4   5  13     9983.47     9564.17    722.41 o 
   5   5  13     3770.29     3565.29    224.38 o 
 -10   6  13     6401.94     6697.90    349.76 o 
  -9   6  13     6225.41     5890.84    226.67 o 
  -8   6  13     1041.45     1229.36    317.42 o 
  -7   6  13       89.79      333.55    118.44 o 
  -6   6  13     4280.12     4260.72    172.41 o 
  -5   6  13     7480.31     7454.45    218.95 o 
  -4   6  13     7141.59     7323.45    206.73 o 
  -3   6  13     1276.27     1246.16    125.58 o 
  -2   6  13     1885.96     1829.78    132.96 o 
  -1   6  13    11601.95    11025.16    308.50 o 
   0   6  13    12453.61    12147.33    461.24 o 
   1   6  13     3310.55     3274.65    119.49 o 
   2   6  13      490.72      611.84    128.62 o 
   3   6  13     3915.28     3828.88    298.02 o 
   4   6  13     6460.09     6811.61    793.55 o 
   5   6  13     2961.81     2783.48    599.02 o 
 -10   7  13      110.19      177.37    159.49 o 
  -9   7  13        6.35       57.98    145.33 o 
  -8   7  13      180.83      243.31    223.89 o 
  -7   7  13       41.90      103.78    121.72 o 
  -6   7  13      117.63      186.15    142.79 o 
  -5   7  13        6.04        4.59    107.54 o 
  -4   7  13        5.91        0.00    111.32 o 
  -3   7  13       61.69      191.89    114.63 o 
  -2   7  13      206.89      215.37    116.49 o 
  -1   7  13      311.46      189.70     83.04 o 
   0   7  13      633.14      675.61     88.88 o 
   1   7  13      434.17      284.02     87.19 o 
   2   7  13       72.75       59.25    128.39 o 
   3   7  13        9.60        0.00    136.40 o 
   4   7  13       21.45       87.78    146.71 o 
  -9   8  13     8328.62     8299.10    946.79 o 
  -8   8  13     2460.59     2451.45    178.02 o 
  -7   8  13       11.96       62.14    123.53 o 
  -6   8  13     2673.81     2209.56    159.03 o 
  -5   8  13     6410.10     6263.76    212.77 o 
  -4   8  13     4639.48     4406.15    480.61 o 
  -3   8  13      539.37      363.53    243.79 o 
  -2   8  13     2457.83     2361.05    345.28 o 
  -1   8  13     5324.35     5091.12    155.26 o 
   0   8  13     5652.00     5375.08    193.46 o 
   1   8  13     1369.57     1525.03    110.14 o 
   2   8  13      375.91      427.09    143.91 o 
   3   8  13     3516.23     3525.02    200.73 o 
  -8   9  13     3504.51     3318.32    325.88 o 
  -7   9  13        4.20      120.22    138.05 o 
  -6   9  13     4373.42     3884.34    382.10 o 
  -5   9  13    11080.00    11132.79    490.06 o 
  -4   9  13     5823.64     5863.22    215.51 o 
  -3   9  13      187.70      247.99    135.98 o 
  -2   9  13     2667.13     2754.57    176.59 o 
  -1   9  13    10472.58    10738.83    214.87 o 
   0   9  13     9316.97     9467.23    588.28 o 
   1   9  13     1907.58     1755.95    124.90 o 
   2   9  13      383.19      160.23    145.87 o 
  -6  10  13     2103.06     2232.05    422.40 o 
  -5  10  13     3637.95     3842.98    199.73 o 
  -4  10  13     1695.34     1746.83    172.93 o 
  -3  10  13        6.04        0.00    139.63 o 
  -2  10  13      576.17      672.71    211.45 o 
  -1  10  13     2482.66     2470.95    132.15 o 
   0  10  13     1693.19     1900.06    160.14 o 
 -12   0  14     4408.15     4455.84    390.06 o 
 -11   0  14     8568.67     9263.93    429.86 o 
 -10   0  14     6055.78     6009.11    349.26 o 
  -9   0  14      163.86       31.84    201.00 o 
  -8   0  14     3655.92     3596.11    242.79 o 
  -7   0  14    13950.91    13517.77    593.05 o 
  -6   0  14    15920.46    15462.10    622.90 o 
  -5   0  14     5591.88     5366.31    272.64 o 
  -4   0  14      655.71      643.80    153.24 o 
  -3   0  14    10793.78    10876.90    471.65 o 
  -2   0  14    17853.16    17493.00    654.74 o 
  -1   0  14     4839.24     4607.67    162.52 o 
   0   0  14       15.36      204.67     99.20 o 
   1   0  14    11527.19    10418.54    271.36 o 
   2   0  14    22563.74    21424.44    913.46 o 
   3   0  14    10055.53    10136.58    508.47 o 
   4   0  14     1251.38     1613.97    216.92 o 
   5   0  14     3153.95     3391.13    290.55 o 
 -11   1  14     3903.36     3932.91    243.23 o 
 -10   1  14     2776.40     3171.78    310.95 o 
  -9   1  14      160.38      145.94    127.70 o 
  -8   1  14      966.80      802.33    132.00 o 
  -7   1  14     5031.01     4919.05    186.57 o 
  -6   1  14     4815.55     5020.26    348.77 o 
  -5   1  14     3121.93     3113.38    159.21 o 
  -4   1  14       87.83       52.99    103.88 o 
  -3   1  14     7096.96     6909.83    398.02 o 
  -2   1  14     8776.24     8619.30    226.04 o 
  -1   1  14     2963.23     2972.47     99.27 o 
   0   1  14       62.54        0.00     70.44 o 
   1   1  14     5267.33     4774.92    124.11 o 
   2   1  14     8169.17     7814.03    228.08 o 
   3   1  14     3472.47     3733.02    176.50 o 
   4   1  14      405.54      579.68    309.96 o 
   5   1  14      905.07      814.29    163.18 o 
 -11   2  14      614.55     1138.75    515.44 o 
 -10   2  14      436.29      390.46    150.16 o 
  -9   2  14       15.24       68.83    130.47 o 
  -8   2  14     1077.15     1052.02    141.52 o 
  -7   2  14      212.93      171.75    170.65 o 
  -6   2  14      769.09      630.88    109.83 o 
  -5   2  14      471.76      280.83    208.96 o 
  -4   2  14      365.86      455.63    101.99 o 
  -3   2  14      539.31      644.65    102.70 o 
  -2   2  14     1038.22      889.11    113.93 o 
  -1   2  14      219.56      270.28    122.83 o 
   0   2  14      265.45      147.95     72.59 o 
   1   2  14      171.09      205.75     74.00 o 
   2   2  14      292.47      318.55    117.73 o 
   3   2  14      219.39      250.30    124.18 o 
   4   2  14      269.63      223.72    197.52 o 
   5   2  14       80.23       16.02    151.51 o 
 -11   3  14     8672.94     8343.44    298.37 o 
 -10   3  14     5072.87     5248.43    309.96 o 
  -9   3  14       35.24      325.07    164.68 o 
  -8   3  14     5089.48     4633.75    198.74 o 
  -7   3  14    13255.10    13572.78    369.16 o 
  -6   3  14     8867.95     9411.90    264.22 o 
  -5   3  14     2571.11     2486.26    141.87 o 
  -4   3  14      843.90      706.12    110.30 o 
  -3   3  14     9802.94     9646.25    278.09 o 
  -2   3  14    13275.89    13931.47    932.86 o 
  -1   3  14     4504.36     4266.00    153.90 o 
   0   3  14        1.10       11.22     71.38 o 
   1   3  14     4710.34     4305.36    120.20 o 
   2   3  14     9359.29     9388.72    280.19 o 
   3   3  14     7742.54     7252.86    557.23 o 
   4   3  14      666.89      826.04    152.62 o 
   5   3  14     1550.16     1531.83    368.17 o 
 -11   4  14     7185.45     7164.27    289.97 o 
 -10   4  14     6439.21     6741.35    708.48 o 
  -9   4  14      454.02      634.45    148.33 o 
  -8   4  14     4154.14     3986.44    189.39 o 
  -7   4  14    18622.19    18291.02    548.91 o 
  -6   4  14    10166.24    10799.90    431.35 o 
  -5   4  14     1810.71     2082.22    223.39 o 
  -4   4  14     1348.28     1387.91    124.19 o 
  -3   4  14    12516.01    12124.56    364.35 o 
  -2   4  14    10230.09    10977.03    306.48 o 
  -1   4  14     5740.04     5579.64    185.99 o 
   0   4  14       43.15       95.60     73.21 o 
   1   4  14     4076.47     4248.50    121.17 o 
   2   4  14    11664.03    11196.21    383.06 o 
   3   4  14     9100.43     8468.53    707.48 o 
   4   4  14      428.18      614.55    446.78 o 
   5   4  14     1870.05     1695.22    486.58 o 
 -10   5  14      529.01      286.09    254.73 o 
  -9   5  14        2.03       34.48    133.89 o 
  -8   5  14      156.52      309.94    131.18 o 
  -7   5  14     1202.23     1220.37    139.44 o 
  -6   5  14      963.94      941.43    129.05 o 
  -5   5  14        6.84      170.45    104.81 o 
  -4   5  14      168.45      191.86    201.00 o 
  -3   5  14     1212.48     1301.58    132.78 o 
  -2   5  14     1123.16     1091.31    132.84 o 
  -1   5  14      524.75      595.74     83.31 o 
   0   5  14        2.45       24.08     80.50 o 
   1   5  14      283.78      290.44     88.10 o 
   2   5  14      988.04     1310.31    141.87 o 
   3   5  14       91.58      176.61    127.86 o 
   4   5  14       65.62      241.71    141.83 o 
 -10   6  14     1522.12     1430.88    177.46 o 
  -9   6  14      398.74      469.73    153.49 o 
  -8   6  14      696.44      790.46    269.66 o 
  -7   6  14     3586.11     3531.86    187.07 o 
  -6   6  14     2996.05     2996.47    164.70 o 
  -5   6  14     1313.51     1294.06    136.11 o 
  -4   6  14      457.46      378.24    121.73 o 
  -3   6  14     5281.50     5267.20    186.10 o 
  -2   6  14     4450.27     4555.44    300.01 o 
  -1   6  14     1455.69     1406.33    121.79 o 
   0   6  14        0.57       95.91     81.56 o 
   1   6  14      931.83     1109.99     99.30 o 
   2   6  14     2094.86     2128.91    174.26 o 
   3   6  14     4207.62     3869.85    354.74 o 
  -9   7  14      456.25      413.97    323.89 o 
  -8   7  14     3854.90     3295.62    194.85 o 
  -7   7  14     9774.78     8978.39    287.03 o 
  -6   7  14    11111.28    10569.79    305.36 o 
  -5   7  14     2653.55     2743.87    166.38 o 
  -4   7  14     1436.32     1641.13    146.25 o 
  -3   7  14    10492.03    10682.46    302.72 o 
  -2   7  14    11970.77    12663.31    628.87 o 
  -1   7  14     5636.32     5447.48    348.41 o 
   0   7  14       18.45      101.12     87.64 o 
   1   7  14     4477.81     4681.65    141.51 o 
   2   7  14     9344.04     9446.71    302.90 o 
   3   7  14     6949.72     6400.02    535.34 o 
  -8   8  14     1651.12     1692.19    266.18 o 
  -7   8  14     4041.60     3732.54    201.00 o 
  -6   8  14     4891.44     4535.02    203.29 o 
  -5   8  14      481.61      459.30    140.97 o 
  -4   8  14     1136.88     1378.22    147.96 o 
  -3   8  14     4002.24     4095.20    447.77 o 
  -2   8  14     5396.15     5628.30    371.65 o 
  -1   8  14     3058.85     3065.02    182.05 o 
   0   8  14       45.54      190.48     94.18 o 
   1   8  14     2058.06     2002.77    124.39 o 
  -6   9  14       91.74       39.31    139.08 o 
  -5   9  14      123.57       53.73    140.72 o 
  -4   9  14        9.38        0.00    137.12 o 
  -3   9  14      253.51       84.99    145.63 o 
  -2   9  14      103.73       22.48    140.30 o 
  -1   9  14        6.25       78.34     96.02 o 
   0   9  14       25.77        6.21    104.02 o 
 -11   1  15      666.13      443.10    176.10 o 
 -10   1  15      265.40      319.22    156.90 o 
  -9   1  15     6196.90     6192.40    235.51 o 
  -8   1  15     8936.69     9269.98    268.37 o 
  -7   1  15     3973.34     3909.91    259.21 o 
  -6   1  15        3.77       14.83    108.38 o 
  -5   1  15     6307.52     6201.16    213.90 o 
  -4   1  15     9411.70     9430.69    268.66 o 
  -3   1  15     3658.21     3712.43    171.15 o 
  -2   1  15       41.89      182.47    109.37 o 
  -1   1  15     2342.83     2208.95    101.08 o 
   0   1  15     6390.62     6233.44    139.26 o 
   1   1  15     9741.00     9269.77    344.84 o 
   2   1  15     2469.96     2545.62    164.19 o 
   3   1  15      154.34      101.89    129.35 o 
   4   1  15     4759.01     5124.47    232.77 o 
 -11   2  15     1069.08     1257.58    200.75 o 
 -10   2  15     1055.75     1087.69    172.14 o 
  -9   2  15     8828.57     9583.04    354.24 o 
  -8   2  15    12197.06    12439.00    566.18 o 
  -7   2  15     4969.01     5398.40    193.68 o 
  -6   2  15      163.83      184.79    107.30 o 
  -5   2  15     6087.25     6299.33    207.69 o 
  -4   2  15    14514.80    14348.15    407.41 o 
  -3   2  15     8585.37     8960.98    235.33 o 
  -2   2  15      269.42      413.42    190.55 o 
  -1   2  15     4350.22     4348.65    156.98 o 
   0   2  15    12597.66    12493.58    298.74 o 
   1   2  15    12377.24    11920.12    304.02 o 
   2   2  15     3371.35     3512.60    178.42 o 
   3   2  15      356.14      834.53    236.82 o 
   4   2  15     6704.26     6727.60    395.53 o 
 -10   3  15      461.03      708.92    193.04 o 
  -9   3  15     1197.15     1238.05    409.96 o 
  -8   3  15     2225.00     2281.24    173.83 o 
  -7   3  15     1600.80     1442.94    149.69 o 
  -6   3  15      377.20      378.97    128.59 o 
  -5   3  15      995.66     1101.09    198.02 o 
  -4   3  15     2482.16     2455.77    148.71 o 
  -3   3  15     1323.17     1326.69    131.92 o 
  -2   3  15       28.48      160.56    109.05 o 
  -1   3  15     1066.95     1042.12     93.21 o 
   0   3  15     3099.73     3015.58    135.72 o 
   1   3  15     2189.66     1904.13    107.78 o 
   2   3  15     1399.41      966.99    149.58 o 
   3   3  15      115.99      169.51    196.52 o 
   4   3  15     1588.36     1658.44    197.03 o 
 -10   4  15       67.98       23.40    148.28 o 
  -9   4  15     1947.31     1819.21    178.79 o 
  -8   4  15     3323.79     3187.28    250.75 o 
  -7   4  15      590.76      492.19    133.64 o 
  -6   4  15       18.40      102.07    111.75 o 
  -5   4  15     1485.07     1580.06    140.72 o 
  -4   4  15     1688.21     1827.33    210.45 o 
  -3   4  15      911.21      988.44    193.54 o 
  -2   4  15      278.11      171.18    113.18 o 
  -1   4  15      248.12      192.44     83.41 o 
   0   4  15     1617.70     1579.00    101.32 o 
   1   4  15     1333.13     1235.53    112.65 o 
   2   4  15      507.73      629.72    141.30 o 
   3   4  15       14.67      103.64    127.10 o 
  -9   5  15     6451.09     6414.05    251.55 o 
  -8   5  15    11509.37    11831.82    399.51 o 
  -7   5  15     4109.84     3845.25    191.84 o 
  -6   5  15      125.05       79.03    119.00 o 
  -5   5  15     6264.53     6640.75    207.84 o 
  -4   5  15    14849.11    14342.66    829.87 o 
  -3   5  15     7893.06     7910.89    279.08 o 
  -2   5  15      602.21      629.50    125.66 o 
  -1   5  15     2044.32     2103.72    111.44 o 
   0   5  15     8261.67     7991.43    206.96 o 
   1   5  15     6918.48     6739.12    170.37 o 
   2   5  15     3291.43     3033.70    190.05 o 
   3   5  15      297.89      110.23    152.69 o 
  -8   6  15     5179.33     4842.39    220.43 o 
  -7   6  15     2382.33     2534.30    172.04 o 
  -6   6  15       19.88        9.04    117.73 o 
  -5   6  15     4592.76     4554.87    197.01 o 
  -4   6  15     8995.00     9172.84    238.70 o 
  -3   6  15     5244.52     5491.85    297.52 o 
  -2   6  15      601.82      547.55    132.23 o 
  -1   6  15     1542.75     1463.91    110.30 o 
   0   6  15     5910.75     5842.66    151.04 o 
   1   6  15     4766.03     4791.85    147.63 o 
   2   6  15     1425.26     1592.85    173.27 o 
  -7   7  15       49.66      307.97    133.69 o 
  -6   7  15        2.00      140.01    130.51 o 
  -5   7  15       82.54       94.40    131.92 o 
  -4   7  15      104.36       53.18    129.06 o 
  -3   7  15      117.18      305.88    138.25 o 
  -2   7  15        9.36       93.40    128.62 o 
  -1   7  15       38.90       71.09     97.35 o 
   0   7  15        4.00       84.28    100.78 o 
   1   7  15      242.42      357.68    101.54 o 
  -6   8  15        2.36      197.38    220.90 o 
  -5   8  15     2479.01     2162.51    180.09 o 
  -4   8  15     5238.27     5123.76    290.06 o 
  -3   8  15     2974.35     3158.90    212.94 o 
  -2   8  15      318.06      716.91    149.68 o 
  -1   8  15     1013.83     1016.59    111.08 o 
 -10   0  16    10047.83     9543.54    440.81 o 
  -9   0  16     6581.07     7432.04    350.26 o 
  -8   0  16      482.15      606.98    207.97 o 
  -7   0  16     3784.26     3449.84    253.74 o 
  -6   0  16    13261.21    13504.83    482.60 o 
  -5   0  16     9980.01    10738.59    428.87 o 
  -4   0  16     1097.86     1213.96    195.03 o 
  -3   0  16     3420.39     2977.19    224.88 o 
  -2   0  16    14044.61    13810.32    645.79 o 
  -1   0  16    12995.05    13096.09    399.83 o 
   0   0  16     3816.59     4171.71    185.69 o 
   1   0  16       14.44      159.81    116.09 o 
   2   0  16     4365.41     4469.77    284.58 o 
   3   0  16     8890.77     8996.26    388.07 o 
 -10   1  16     4489.60     4903.73    270.65 o 
  -9   1  16     2652.47     2956.71    241.30 o 
  -8   1  16      211.46      219.26    176.62 o 
  -7   1  16     1347.38     1107.95    181.60 o 
  -6   1  16     5102.49     5055.18    199.32 o 
  -5   1  16     3638.64     3213.13    279.11 o 
  -4   1  16      711.70      798.06    132.53 o 
  -3   1  16     1224.73     1190.94    235.83 o 
  -2   1  16     6493.33     6617.17    215.12 o 
  -1   1  16     6430.87     6323.71    145.86 o 
   0   1  16     1699.50     1563.52    115.04 o 
   1   1  16        0.70      121.99     86.32 o 
   2   1  16     1720.87     1552.75    240.80 o 
   3   1  16     2991.58     2869.23    266.18 o 
  -9   2  16      333.29      372.21    148.74 o 
  -8   2  16        3.29       87.95    131.60 o 
  -7   2  16       65.30      130.28    130.45 o 
  -6   2  16      118.00      315.36    125.80 o 
  -5   2  16      884.08      942.60    130.30 o 
  -4   2  16      225.51       94.53    163.19 o 
  -3   2  16        3.89      155.44    113.96 o 
  -2   2  16      254.12      252.50    154.73 o 
  -1   2  16      420.01      553.38    117.20 o 
   0   2  16      305.69      253.70     91.46 o 
   1   2  16        0.37        2.18     86.51 o 
   2   2  16      185.90      146.81    135.30 o 
  -9   3  16     3992.76     3744.43    217.86 o 
  -8   3  16      113.04       68.33    133.64 o 
  -7   3  16     3004.72     3095.82    181.87 o 
  -6   3  16     8169.13     8382.19    234.62 o 
  -5   3  16     6496.28     6885.21    214.88 o 
  -4   3  16     1458.99     1571.54    143.67 o 
  -3   3  16      535.30      486.81    130.14 o 
  -2   3  16     7846.69     8024.40    244.54 o 
  -1   3  16    10038.42     9805.76    229.94 o 
   0   3  16     2797.19     2874.44    221.75 o 
   1   3  16       47.52       98.71     88.27 o 
   2   3  16     3268.36     3212.83    199.01 o 
  -9   4  16     4049.63     3839.15    214.14 o 
  -8   4  16      232.25       25.61    138.83 o 
  -7   4  16     2856.20     3029.06    383.59 o 
  -6   4  16    10586.02    10402.61    400.01 o 
  -5   4  16     7597.47     7719.46    233.98 o 
  -4   4  16     1723.36     1368.86    148.01 o 
  -3   4  16      856.98      989.80    144.59 o 
  -2   4  16     8381.95     8375.39    481.60 o 
  -1   4  16     9643.80     9370.13    368.54 o 
   0   4  16     2166.36     1900.97    117.33 o 
   1   4  16       16.54      136.86     89.17 o 
   2   4  16     3088.97     3217.68    398.02 o 
  -8   5  16        2.57        0.00    139.38 o 
  -7   5  16      190.07      128.65    135.33 o 
  -6   5  16      952.31      955.55    143.79 o 
  -5   5  16      670.44      783.69    144.58 o 
  -4   5  16      209.76      245.93    133.32 o 
  -3   5  16      353.77      398.50    148.26 o 
  -2   5  16     1051.49      745.72    145.99 o 
  -1   5  16      694.74      642.12    116.79 o 
   0   5  16       23.11       26.66     93.32 o 
   1   5  16       67.66      177.29     98.73 o 
  -7   6  16     1000.93     1095.66    164.60 o 
  -6   6  16     2347.64     2279.36    175.11 o 
  -5   6  16     2570.38     2396.13    386.08 o 
  -4   6  16      475.43      789.83    167.17 o 
  -3   6  16       34.76      340.18    147.56 o 
  -2   6  16     2451.09     2409.02    178.30 o 
  -1   6  16     4048.78     3658.08    180.10 o 
   0   6  16     1095.32      937.50    112.30 o 
  -5   7  16     7884.19     7867.41    257.79 o 
  -4   7  16     1408.69     1208.33    164.28 o 
  -3   7  16      333.73      354.22    233.84 o 
  -2   7  16     5709.88     5988.53    342.80 o 
  -8   1  17     4830.76     4755.95    223.19 o 
  -7   1  17     5054.56     5063.36    365.18 o 
  -6   1  17      661.86      672.22    157.25 o 
  -5   1  17       34.83        0.00    118.88 o 
  -4   1  17     3387.86     3345.27    186.06 o 
  -3   1  17     7635.24     8429.90    239.52 o 
  -2   1  17     4665.32     5086.44    199.82 o 
  -1   1  17      164.72      139.88     90.91 o 
   0   1  17     1476.96     1465.72    130.98 o 
   1   1  17     4090.68     3850.44    142.01 o 
  -8   2  17     6859.04     7505.25    257.18 o 
  -7   2  17     8006.50     7759.29    250.13 o 
  -6   2  17     1082.10     1153.11    241.80 o 
  -5   2  17      422.38      559.77    137.77 o 
  -4   2  17     4229.80     4254.17    190.91 o 
  -3   2  17    11586.11    11456.65    390.62 o 
  -2   2  17     8339.89     8202.05    341.80 o 
  -1   2  17      493.30      446.83    126.12 o 
   0   2  17     1975.64     1788.47    115.41 o 
  -7   3  17     2108.18     1713.46    175.78 o 
  -6   3  17      382.71      318.95    143.53 o 
  -5   3  17      572.88      481.36    147.03 o 
  -4   3  17      586.49      344.17    139.18 o 
  -3   3  17     1941.19     1554.68    161.45 o 
  -2   3  17     1529.52     1538.01    162.47 o 
  -1   3  17       82.85      128.12     92.04 o 
   0   3  17      313.96      590.66    180.13 o 
  -7   4  17     2013.32     1613.05    173.79 o 
  -6   4  17      472.08      315.43    191.05 o 
  -5   4  17        4.99      154.30    133.33 o 
  -4   4  17      534.36      421.55    140.00 o 
  -3   4  17     1133.62     1191.22    154.77 o 
  -2   4  17     1208.98     1197.47    158.19 o 
  -1   4  17        2.41        0.00     94.60 o 
  -5   5  17       38.84       65.67    190.05 o 
  -4   5  17     3198.97     3412.61    191.31 o 
  -3   5  17     9158.84     8944.24    261.39 o 
  -2   5  17     6476.46     6473.71    458.72 o 
  -5   0  18     7412.00     7622.09    394.04 o 
  -4   0  18     9736.31    10338.58    382.10 o 
  -3   0  18     1606.15     1145.30    219.91 o 
  -5   1  18     3276.15     3295.28    194.71 o 
  -4   1  18     3949.60     3871.10    232.84 o 
  -3   1  18     1136.92     1004.01    217.92 o 
  -4   2  18      652.06      763.96    146.30 o 
                                                 
